# Supplementary material for: Self-Reported Side Effects and Adherence to Antiretroviral Therapy in HIV-Infected Pregnant Women under Option B+: A Prospective Study
Source: PLoS One. 2016 Oct 19;11(10):e0163079. doi: 10.1371/journal.pone.0163079 (PMC5070813; doi:10.1371/journal.pone.0163079)
Supplement: S1 File — (XLSX) [file pone.0163079.s001.xlsx]

## Sheet: Sheet1
id	age	educ	married	finschool	gravidity	sescat	mode_del	hivdiag	arvhx_l	cd4	weeksonart	diarrhoeaall	appetiteall	headacheall	rashall	allothskin	otherpainall	fatigueall	dizzinessall	dreamingall	othgitall	anygit	anycns	anyskin	anysyst	nausvomall	feversweats	allothercns	allothsyst	numse	anyse	anymd	avgmd_bin	class
1	25	secondary	not married/cohabiting	No	2	3	NVD	in this p	naive	337	23.8571	0	1	1	0	0	1	1	1	1	0	1	1	0	1	0	1	0	0	7	1	0	No	mod, high syst
2	20	secondary	not married/cohabiting	Yes	1	3	NVD	in this p	naive	411	11.7143	0	0	0	1	0	0	0	0	0	0	0	0	1	0	0	0	0	0	1	1	0	No	low
3	33	secondary	not married/cohabiting	No	4	2	NVD	prior to	pmtct	259	10	0	0	0	0	0	0	0	0	0	0	0	0	0	0	0	0	0	0	0	0	0	No	low
4	28	secondary	married/cohabiting	No	3	3	NVD	in this p	naive	281	20.2857	0	0	0	0	0	0	0	1	0	0	0	1	0	0	0	0	0	0	1	1	1	Yes	low
5	23	secondary	not married/cohabiting	Yes	1	2	NVD	in this p	naive	723	16.1429	0	0	1	0	0	1	1	0	0	0	1	1	0	1	1	0	0	0	4	1	0	No	mod, high syst
6	24	secondary	not married/cohabiting	No	1	3	NVD	in this p	naive	205	21.8571	1	0	0	1	0	1	1	1	0	1	1	1	1	1	1	1	1	0	9	1	1	Yes	mod, high syst
7	22	secondary	not married/cohabiting	No	3	1	NVD	prior to	naive	158	13.7143	1	1	0	1	0	1	1	1	1	0	1	1	1	1	1	0	0	0	8	1	1	Yes	high
8	26	secondary	married/cohabiting	No	2	2	NVD	in this p	naive	235	6.71429	1	1	0	0	0	0	1	1	1	0	1	1	0	1	0	1	0	0	6	1	0	No	mod, low syst
9	18	secondary	not married/cohabiting	No	1	1	NVD	in this p	naive		29	0	0	0	0	0	0	1	1	0	0	1	1	0	1	1	0	0	0	3	1	1	Yes	mod, low syst
10	27	secondary	not married/cohabiting	No	2	2	NVD	in this p	naive		17.8571	0	1	0	1	0	0	1	1	1	0	1	1	1	1	1	0	0	0	6	1	1	Yes	mod, low syst
11	20	secondary	not married/cohabiting	No	1	3	NVD	in this p	naive	589	16.1429	1	1	1	0	0	0	1	1	0	0	1	1	0	1	1	1	1	0	8	1	0	No	high
12	23	secondary	not married/cohabiting	Yes	2	3	NVD	prior to	pmtct	785	28.4286	0	0	1	0	0	0	1	1	1	0	1	1	0	1	1	0	0	0	5	1	0	No	mod, low syst
13	38	primary	married/cohabiting	No	3	1	NVD	in this p	naive	836	27.7143	0	1	1	1	0	0	0	1	1	0	1	1	1	1	1	1	0	0	7	1	1	Yes	mod, low syst
14	25	secondary	not married/cohabiting	Yes	2	2	NVD	in this p	naive	359	25.8571	0	1	1	0	0	0	0	1	0	0	1	1	0	1	1	1	0	0	5	1	1	Yes	mod, low syst
15	43	secondary	married/cohabiting	Yes	3	3	NVD	in this p	naive	649	16	0	1	1	1	0	1	1	0	1	0	1	1	1	1	0	1	0	0	7	1	0	No	mod, high syst
16	25	secondary	not married/cohabiting	No	2	1	NVD	prior to	pmtct	616	11.8571	0	0	0	0	0	1	0	0	0	0	0	0	0	1	0	1	0	0	2	1	1	Yes	low
17	31	secondary	not married/cohabiting	Yes	2	3	NVD	prior to	naive	345	18.5714	0	0	1	0	1	0	1	1	1	0	1	1	1	1	1	1	0	0	7	1	0	No	mod, low syst
18	26	secondary	married/cohabiting	No	4	1	NVD	prior to	naive	426	25.7143	0	1	0	1	0	1	1	1	0	0	1	1	1	1	0	1	0	0	6	1	0	No	mod, high syst
19	25	secondary	not married/cohabiting	Yes	2	2	NVD	in this p	naive	214	5.28571	1	0	1	1	0	1	0	0	1	0	1	1	1	1	0	1	0	0	6	1	1	Yes	mod, high syst
20	31	secondary	married/cohabiting	No	1	1	NVD	in this p	naive	345	14.7143	0	1	1	1	0	1	1	1	1	0	1	1	1	1	0	1	0	0	8	1	0	No	mod, high syst
21	31	secondary	married/cohabiting	Yes	3	3	NVD	prior to	naive	304	19.1429	1	1	1	0	0	1	1	1	1	0	1	1	0	1	0	1	0	0	8	1	1	Yes	mod, high syst
22	36	secondary	not married/cohabiting	No	3	2	NVD	in this p	naive	355	28.7143	0	0	0	1	0	0	1	1	1	0	1	1	1	1	1	1	0	0	6	1	0	No	mod, low syst
23	27	primary	married/cohabiting	No	2	1	NVD	in this p	naive	732	48.8571	0	1	0	0	0	0	0	0	0	0	1	0	0	0	0	0	0	0	1	1	0	No	low
24	22	secondary	not married/cohabiting	No	2	1	NVD	in this p	naive	684	18.8571	1	1	0	1	0	0	1	0	0	0	1	0	1	1	0	1	0	0	5	1	0	No	mod, low syst
25	33	secondary	not married/cohabiting	No	2	2	NVD	prior to	ART	51	8.14286	1	1	1	0	0	1	1	0	1	0	1	1	0	1	1	1	0	1	9	1	1	Yes	high
26	22	secondary	not married/cohabiting	No	3	1	NVD	prior to	pmtct	456	15.7143	0	1	1	0	0	1	1	1	0	0	1	1	0	1	1	1	0	1	8	1	1	Yes	high
27	31	secondary	not married/cohabiting	No	4	1	NVD	prior to	pmtct	121	31.8571	0	0	1	0	0	0	0	0	0	0	1	1	0	0	1	0	0	0	2	1	0	No	low
28	25	secondary	not married/cohabiting	No	1	2	NVD	in this p	naive	195	12.8571	1	1	0	0	0	1	1	1	1	0	1	1	0	1	1	1	0	0	8	1	1	Yes	high
29	25	secondary	not married/cohabiting	No	2	3	NVD	prior to	naive	312	27.8571	0	0	0	0	0	0	0	0	0	0	0	0	0	1	0	1	0	0	1	1	0	No	low
30	28	secondary	not married/cohabiting	No	3	2	NVD	prior to	naive	531	14.5714	1	0	1	0	0	1	1	0	0	0	1	1	0	1	1	1	0	0	6	1	1	Yes	mod, high syst
31	22	secondary	married/cohabiting	No	1	2	NVD	in this p	naive	165	1.28571	1	0	0	0	0	0	0	1	0	0	1	1	0	0	0	0	0	0	2	1	0	No	low
32	27	secondary	not married/cohabiting	Yes	2	3	NVD	in this p	naive	268	8	0	1	1	0	0	1	0	1	0	0	1	1	0	1	1	1	0	0	6	1	1	Yes	mod, high syst
33	21	secondary	not married/cohabiting	No	1	1	NVD	in this p	naive	235	22.8571	0	1	0	1	0	1	1	0	0	0	1	0	1	1	0	1	0	0	5	1	1	Yes	mod, high syst
34	27	primary	married/cohabiting	No	2	1	NVD	prior to	pmtct	576	2.57143	0	0	0	0	0	0	0	0	0	0	1	0	0	0	1	0	0	0	1	1	0	No	low
35	26	primary	married/cohabiting	No	2	1	NVD	in this p	naive	305	25.2857	1	1	1	0	0	1	1	1	1	0	1	1	0	1	1	1	0	0	9	1	1	Yes	high
36	27	secondary	married/cohabiting	No	3	2	NVD	prior to	naive	350	18.8571	1	0	0	0	0	1	1	1	0	0	1	1	0	1	0	0	0	0	4	1	1	Yes	mod, high syst
37	38	secondary	not married/cohabiting	No	4	3	NVD	in this p	naive	295	15.1429	0	1	1	0	0	1	1	1	1	0	1	1	0	1	1	1	0	0	8	1	0	No	high
38	27	secondary	not married/cohabiting	No	3	2	NVD	in this p	naive	466	1.14286	0	0	0	0	0	0	0	0	0	0	1	0	0	0	1	0	0	0	1	1	0	No	low
39	39	secondary	married/cohabiting	No	3	2	NVD	prior to	pmtct	322	19.7143	0	1	0	0	0	0	1	0	0	0	1	0	0	1	1	0	0	0	3	1	0	No	mod, low syst
40	30	secondary	married/cohabiting	No	2	1	NVD	in this p	naive	433	27.1429	1	1	1	0	0	1	1	1	1	0	1	1	0	1	1	1	0	0	9	1	0	No	high
41	23	secondary	not married/cohabiting	No	2	1	NVD	prior to	naive	478	16.5714	0	1	1	0	0	1	1	1	0	0	1	1	0	1	1	1	0	0	7	1	1	Yes	high
42	22	secondary	married/cohabiting	No	2	1	NVD	in this p	naive	690	17	1	1	1	0	1	1	1	0	0	0	1	1	1	1	1	1	0	0	8	1	0	No	mod, high syst
43	30	secondary	not married/cohabiting	Yes	2	3	NVD	in this p	naive	679	11.1429	0	0	0	0	0	0	0	0	0	0	0	0	0	0	0	0	0	0	0	0	0	No	low
44	26	secondary	not married/cohabiting	No	2	1	NVD	in this p	naive		22	1	1	1	1	0	1	1	1	1	0	1	1	1	1	1	1	0	1	11	1	1	Yes	high
45	31	secondary	not married/cohabiting	No	2	2	NVD	in this p	naive	167	6	1	0	0	0	0	1	1	0	0	0	1	0	0	1	0	1	0	0	4	1	0	No	mod, high syst
46	28	secondary	not married/cohabiting	No	4	2	NVD	prior to	pmtct	759	1.14286	0	1	1	0	0	1	1	0	1	0	1	1	0	1	1	1	0	0	7	1	0	No	mod, high syst
47	20	secondary	married/cohabiting	Yes	2	2	NVD	in this p	naive	385	34.1429	0	1	1	0	0	0	0	0	1	0	1	1	0	0	1	0	0	0	4	1	0	No	mod, low syst
48	21	secondary	not married/cohabiting	Yes	1	3	NVD	in this p	naive	173	22.7143	1	1	1	0	0	1	1	0	0	0	1	1	0	1	1	1	0	0	7	1	0	No	mod, high syst
49	28	secondary	not married/cohabiting	No	4	1	NVD	prior to	pmtct	105	25.2857	1	1	1	0	0	1	1	1	1	0	1	1	0	1	1	1	0	0	9	1	0	No	high
50	26	secondary	married/cohabiting	No	3	2	NVD	prior to	pmtct	229	18.5714	1	0	1	0	0	1	1	1	1	0	1	1	0	1	1	1	0	0	8	1	1	Yes	high
51	19	secondary	not married/cohabiting	No	1	2	NVD	in this p	naive	838	15.8571	0	1	1	0	0	1	1	0	1	1	1	1	0	1	1	1	0	0	8	1	1	Yes	mod, high syst
52	24	secondary	not married/cohabiting	No	2	2	NVD	prior to	naive	189	9	0	0	0	0	0	1	0	1	0	0	0	1	0	1	0	0	0	0	2	1	0	No	low
53	21	secondary	not married/cohabiting	No	1	1	NVD	in this p	naive	397	15.2857	1	1	1	0	0	0	0	0	1	0	1	1	0	1	1	1	0	0	6	1	0	No	mod, low syst
54	23	secondary	not married/cohabiting	No	2	3	NVD	prior to	naive	776	26.8571	0	0	0	0	0	0	1	0	1	0	0	1	0	1	0	0	0	0	2	1	0	No	low
55	41	secondary	not married/cohabiting	No	7	1	NVD	in this p	naive	745	13.7143	1	0	1	0	0	1	1	1	1	0	1	1	0	1	1	1	0	0	8	1	1	Yes	high
56	21	secondary	not married/cohabiting	No	1	1	NVD	prior to	naive	309	28.2857	1	1	1	0	0	1	1	1	1	0	1	1	0	1	1	0	0	0	8	1	1	Yes	high
57	29	secondary	not married/cohabiting	Yes	2	3	NVD	in this p	naive	235	17.8571	1	1	0	0	0	0	1	1	1	0	1	1	0	1	1	0	0	0	6	1	0	No	mod, low syst
58	25	secondary	married/cohabiting	Yes	2	2	NVD	in this p	naive	286	19.2857	1	1	1	0	0	1	1	1	1	0	1	1	0	1	1	1	0	1	10	1	0	No	high
59	24	secondary	married/cohabiting	No	2	2	NVD	in this p	naive	583	23.4286	1	1	1	0	0	1	1	0	0	0	1	1	0	1	1	0	0	0	6	1	1	Yes	mod, high syst
60	29	secondary	not married/cohabiting	No	3	2	NVD	prior to	pmtct	702	23	1	1	1	1	0	1	1	1	1	0	1	1	1	1	1	1	0	0	10	1	0	No	high
61	19	secondary	not married/cohabiting	No	1	3	NVD	in this p	naive	602	15.1429	0	0	0	0	0	0	0	0	0	0	1	0	0	1	1	1	0	0	2	1	1	Yes	low
62	37	secondary	married/cohabiting	No	5	1	NVD	in this p	naive	448	4.85714	1	1	0	0	0	1	1	0	0	0	1	0	0	1	1	0	0	0	5	1	0	No	mod, high syst
63	36	secondary	not married/cohabiting	No	2	2	NVD	in this p	naive	148	15.2857	0	1	1	0	0	0	0	0	1	0	1	1	0	1	0	1	0	0	4	1	1	Yes	mod, low syst
64	24	secondary	married/cohabiting	No	1	1	NVD	in this p	naive	606	27.7143	1	0	0	0	0	1	1	1	1	0	1	1	0	1	0	1	0	0	6	1	0	No	mod, high syst
65	31	secondary	not married/cohabiting	No	3	1	NVD	prior to	ART	253	15.8571	1	1	1	1	0	1	1	1	1	0	1	1	1	1	1	1	0	1	11	1	0	No	high
66	30	secondary	not married/cohabiting	Yes	2	3	NVD	prior to	naive	211	16	0	0	1	0	0	0	0	0	1	0	1	1	0	0	1	0	0	0	3	1	0	No	low
67	24	secondary	not married/cohabiting	Yes	1	2	NVD	prior to	naive	572	25	0	0	1	1	0	0	1	1	0	0	1	1	1	1	1	1	0	0	6	1	0	No	mod, low syst
68	30	secondary	not married/cohabiting	No	3	1	NVD	prior to	ART	697	7.85714	0	1	1	1	0	0	1	0	0	0	1	1	1	1	1	1	0	0	6	1	0	No	mod, low syst
69	33	secondary	married/cohabiting	Yes	3	3	NVD	in this p	naive	326	30.8571	1	1	0	0	0	0	1	0	0	0	1	0	0	1	1	0	0	0	4	1	0	No	mod, low syst
70	31	secondary	not married/cohabiting	No	3	1	NVD	prior to	naive	767	22	0	1	1	0	0	1	1	1	1	0	1	1	0	1	1	1	0	0	8	1	1	Yes	high
71	23	primary	married/cohabiting	No	3	1	NVD	in this p	naive	879	19.4286	0	1	1	0	0	1	1	1	1	0	1	1	0	1	1	1	0	1	9	1	1	Yes	high
72	19	secondary	not married/cohabiting	No	1	1	NVD	in this p	naive	110	2.85714	0	0	0	0	0	0	0	0	0	1	1	0	0	1	1	1	0	0	3	1	0	No	low
73	28	secondary	married/cohabiting	No	3	3	NVD	in this p	naive	496	26.5714	0	0	0	1	0	1	0	0	1	0	0	1	1	1	0	0	0	0	3	1	0	No	low
74	26	secondary	not married/cohabiting	No	2	1	NVD	in this p	naive	201	9	0	0	1	1	0	0	0	0	0	0	0	1	1	0	0	0	0	0	2	1	0	No	low
75	32	secondary	married/cohabiting	Yes	2	3	NVD	in this p	naive	78	17.5714	1	1	1	0	0	0	1	0	1	0	1	1	0	1	1	0	0	0	6	1	1	Yes	mod, low syst
76	29	secondary	married/cohabiting	No	3	1	NVD	prior to	pmtct	528	24.8571	0	1	1	1	0	0	1	1	1	0	1	1	1	1	1	1	0	0	8	1	0	No	high
77	22	secondary	married/cohabiting	No	1	1	NVD	prior to	naive	540	20.8571	0	0	1	0	0	0	1	1	1	0	1	1	0	1	1	1	0	0	6	1	0	No	mod, low syst
78	26	secondary	not married/cohabiting	Yes	2	3	NVD	prior to	naive	108	27.1429	1	0	1	0	0	1	1	1	0	0	1	1	0	1	1	1	0	0	7	1	0	No	mod, high syst
79	26	secondary	not married/cohabiting	No	3	1	NVD	in this p	naive	437	10.4286	0	0	0	0	0	0	1	1	1	0	1	1	0	1	1	1	0	0	5	1	0	No	mod, low syst
80	31	secondary	not married/cohabiting	No	2	2	NVD	in this p	naive	470	6.14286	0	0	1	0	0	1	1	1	0	0	0	1	0	1	0	1	0	0	5	1	1	Yes	mod, high syst
81	30	secondary	not married/cohabiting	Yes	2	3	NVD	in this p	naive	169	26.4286	0	1	1	0	0	0	0	0	0	0	1	1	0	1	1	1	0	0	4	1	0	No	mod, low syst
82	26	secondary	not married/cohabiting	No	4	2	NVD	prior to	pmtct	98	2.14286	0	0	1	0	0	0	0	0	0	0	1	1	0	0	1	0	0	0	2	1	0	No	low
83	42	secondary	married/cohabiting	No	3	3	NVD	in this p	naive	504	16	1	0	1	0	0	1	1	0	1	0	1	1	0	1	1	1	0	0	7	1	0	No	mod, high syst
84	30	secondary	not married/cohabiting	No	3	3	NVD	prior to	ART	435	19.1429	0	0	0	0	0	0	1	1	0	0	0	1	0	1	0	1	0	0	3	1	0	No	mod, low syst
85	28	secondary	married/cohabiting	No	4	1	NVD	in this p	naive	236	17.4286	1	1	0	0	0	1	0	1	1	0	1	1	0	1	1	1	0	0	7	1	0	No	high
86	23	secondary	not married/cohabiting	No	1	2	NVD	in this p	naive	468	18.5714	0	0	0	0	0	1	1	1	1	0	1	1	0	1	1	1	0	0	6	1	1	Yes	mod, high syst
87	34	secondary	married/cohabiting	No	4	3	NVD	in this p	naive	318	24.8571	1	1	1	1	0	0	1	1	0	0	1	1	1	1	1	0	0	0	7	1	0	No	mod, low syst
88	27	secondary	married/cohabiting	No	2	1	NVD	prior to	naive	333	28.8571	1	1	1	0	0	0	1	0	0	0	1	1	0	1	1	1	0	0	6	1	1	Yes	mod, low syst
89	34	secondary	not married/cohabiting	No	3	1	NVD	in this p	naive	469	16.8571	0	0	0	0	0	0	0	0	1	0	0	1	0	0	0	0	0	0	1	1	0	No	low
90	22	primary	not married/cohabiting	No	2	1	NVD	in this p	naive	200	18	1	0	0	1	0	1	0	0	0	0	1	0	1	1	0	0	0	0	3	1	0	No	low
91	25	secondary	not married/cohabiting	Yes	2	3	NVD	in this p	naive		13.2857	0	1	0	1	0	1	1	1	1	0	1	1	1	1	1	1	0	0	8	1	0	No	high
92	30	secondary	not married/cohabiting	Yes	2	3	NVD	prior to	naive	116	24.8571	0	1	1	0	0	1	1	1	1	0	1	1	0	1	1	0	0	0	7	1	0	No	high
93	32	secondary	not married/cohabiting	Yes	2	3	NVD	prior to	pmtct	653	17.5714	1	0	1	1	0	1	1	0	0	0	1	1	1	1	1	1	0	0	7	1	1	Yes	mod, high syst
94	24	secondary	not married/cohabiting	No	2	1	NVD	in this p	naive	282	23.8571	0	1	0	1	0	0	0	1	0	0	1	1	1	0	1	0	0	0	4	1	0	No	mod, low syst
95	31	secondary	not married/cohabiting	No	4	2	NVD	in this p	naive	279	10.5714	0	0	0	1	0	0	0	1	0	0	1	1	1	0	1	0	0	0	3	1	1	Yes	low
96	34	secondary	not married/cohabiting	No	2	2	NVD	in this p	naive	273	28.7143	1	0	1	1	0	1	1	1	1	0	1	1	1	1	1	1	0	0	9	1	0	No	high
97	26	secondary	married/cohabiting	No	2	1	NVD	prior to	pmtct	267	27.5714	0	0	1	0	0	0	1	0	0	0	0	1	0	1	0	1	0	0	3	1	0	No	mod, low syst
98	35	secondary	not married/cohabiting	No	4	2	NVD	prior to	pmtct	465	15	0	0	0	0	0	0	0	1	1	0	1	1	0	0	1	0	0	0	3	1	0	No	low
99	28	secondary	married/cohabiting	No	2	1	NVD	in this p	naive	150	15.7143	1	1	0	1	0	0	1	1	0	0	1	1	1	1	1	1	0	0	7	1	1	Yes	mod, low syst
100	42	secondary	married/cohabiting	No	5	1	NVD	prior to	naive	291	3.28571	0	1	1	0	0	1	1	1	0	0	1	1	0	1	0	1	0	0	6	1	0	No	mod, high syst
101	39	secondary	not married/cohabiting	Yes	3	3	NVD	in this p	naive	156	4	0	1	1	0	0	1	1	1	0	0	1	1	0	1	1	0	0	0	6	1	0	No	mod, high syst
102	30	secondary	married/cohabiting	No	4	2	NVD	in this p	naive	561	23.2857	1	1	1	1	0	1	1	1	1	0	1	1	1	1	1	1	0	0	10	1	0	No	high
103	24	secondary	married/cohabiting	No	3	1	NVD	prior to	pmtct	428	1.14286	0	0	0	1	0	1	0	0	0	0	0	0	1	1	0	1	0	0	3	1	0	No	low
104	24	secondary	not married/cohabiting	Yes	2	3	NVD	in this p	naive	462	14.7143	1	1	1	1	0	1	1	1	1	0	1	1	1	1	1	1	0	1	11	1	0	No	high
105	29	secondary	married/cohabiting	No	2	1	NVD	prior to	naive	264	20	0	0	1	0	0	1	1	1	1	0	1	1	0	1	1	1	0	1	8	1	0	No	high
106	30	secondary	not married/cohabiting	Yes	3	3	NVD	prior to	ART	262	19	1	1	1	0	0	1	1	1	0	0	1	1	0	1	1	1	0	0	8	1	0	No	high
107	25	secondary	not married/cohabiting	No	2	2	NVD	prior to	pmtct	354	11.8571	0	0	0	1	0	0	1	1	1	0	1	1	1	1	1	1	0	0	6	1	1	Yes	mod, low syst
108	21	secondary	not married/cohabiting	No	2	2	NVD	in this p	naive	199	19	1	1	1	0	0	1	1	1	1	0	1	1	0	1	1	1	0	0	9	1	1	Yes	high
109	31	secondary	not married/cohabiting	Yes	4	3	NVD	prior to	naive	674	17.2857	0	0	0	0	0	0	0	0	1	0	1	1	0	0	1	0	0	0	2	1	0	No	low
110	26	secondary	not married/cohabiting	No	2	3	NVD	in this p	naive	422	5	1	0	0	0	0	0	0	0	0	0	1	0	0	0	0	0	0	0	1	1	1	Yes	low
111	31	secondary	not married/cohabiting	No	6	1	NVD	prior to	naive	568	18.8571	0	0	1	1	0	1	1	1	1	0	0	1	1	1	0	1	0	0	7	1	0	No	mod, high syst
112	29	secondary	married/cohabiting	No	3	1	NVD	prior to	pmtct	212	14.7143	1	1	0	1	0	1	0	1	1	0	1	1	1	1	1	0	0	0	7	1	0	No	high
113	39	secondary	married/cohabiting	No	4	1	NVD	in this p	naive	182	6	0	1	1	1	0	1	1	1	0	0	1	1	1	1	1	1	0	0	8	1	0	No	high
114	19	secondary	not married/cohabiting	No	2	1	NVD	prior to	pmtct	225	22.7143	0	1	0	1	0	0	0	1	1	0	1	1	1	1	1	1	0	0	6	1	0	No	mod, low syst
115	23	secondary	not married/cohabiting	No	1	2	NVD	in this p	naive	328	13.5714	0	0	0	1	0	0	0	0	0	0	0	0	1	1	0	1	0	0	2	1	0	No	low
116	29	secondary	married/cohabiting	No	4	1	NVD	prior to	pmtct	342	19.4286	1	1	1	0	0	1	1	1	0	0	1	1	0	1	1	0	0	0	7	1	1	Yes	high
117	27	secondary	not married/cohabiting	No	2	3	NVD	in this p	naive	429	11.4286	0	0	0	0	0	0	0	1	0	0	1	1	0	0	1	0	0	0	2	1	1	Yes	low
118	41	secondary	not married/cohabiting	Yes	5	3	NVD	in this p	naive	333	8	1	0	1	0	0	0	1	0	1	0	1	1	0	1	0	1	0	0	5	1	0	No	mod, low syst
119	27	secondary	not married/cohabiting	No	2	2	NVD	prior to	naive	465	26.7143	0	0	0	0	0	0	1	1	1	0	0	1	0	1	0	1	1	0	5	1	0	No	mod, low syst
120	22	secondary	not married/cohabiting	No	1	1	NVD	in this p	naive	243	1.85714	0	0	0	0	0	0	0	0	0	0	0	0	0	0	0	0	0	0	0	0	0	No	low
121	21	secondary	not married/cohabiting	Yes	1	1	NVD	in this p	naive	227	20.5714	1	1	1	1	0	1	1	1	0	0	1	1	1	1	1	0	0	0	8	1	1	Yes	high
122	26	secondary	married/cohabiting	No	2	1	NVD	in this p	naive	133	10.1429	1	0	0	0	0	0	1	0	0	0	1	0	0	1	0	0	0	0	2	1	0	No	low
123	36	secondary	married/cohabiting	No	5	1	NVD	in this p	naive	565	6.14286	0	0	0	0	0	0	0	0	1	0	0	1	0	0	0	0	0	0	1	1	0	No	low
124	33	secondary	not married/cohabiting	Yes	2	2	NVD	in this p	naive	315	31.8571	0	0	0	0	0	0	0	1	1	0	1	1	0	0	1	0	0	0	3	1	0	No	low
125	31	secondary	married/cohabiting	No	2	1	NVD	in this p	naive	141	22.2857	1	1	1	0	0	1	0	1	1	0	1	1	0	1	1	1	0	0	8	1	0	No	high
126	26	secondary	not married/cohabiting	Yes	1	3	NVD	prior to	naive	236	23.4286	1	0	0	0	0	0	1	1	1	0	1	1	0	1	1	1	0	0	6	1	1	Yes	mod, low syst
127	27	secondary	married/cohabiting	No	1	2	NVD	in this p	naive	223	13.4286	0	0	0	0	0	0	0	1	0	0	1	1	0	0	1	0	0	0	2	1	0	No	low
128	27	secondary	not married/cohabiting	Yes	3	2	NVD	in this p	naive	805	3.85714	1	1	0	0	0	0	0	1	0	0	1	1	0	0	1	0	0	0	4	1	0	No	mod, low syst
129	34	secondary	married/cohabiting	No	2	1	NVD	in this p	naive	338	1.14286	0	0	0	0	0	0	1	1	0	0	0	1	0	1	0	0	0	0	2	1	0	No	low
130	20	secondary	not married/cohabiting	No	1	2	NVD	in this p	naive	352	18.8571	0	1	1	0	0	1	1	1	0	0	1	1	0	1	1	0	0	0	6	1	0	No	mod, high syst
131	21	secondary	not married/cohabiting	Yes	2	3	NVD	prior to	naive	382	5	0	0	0	0	0	0	1	1	1	0	0	1	0	1	0	0	0	0	3	1	1	Yes	mod, low syst
132	27	secondary	married/cohabiting	Yes	1	3	NVD	in this p	naive	286	20.7143	0	0	0	0	0	0	0	1	0	0	1	1	0	0	1	0	0	0	2	1	0	No	low
133	37	secondary	married/cohabiting	No	4	1	NVD	prior to	pmtct	633	8	1	1	0	0	0	0	0	0	1	0	1	1	0	1	1	1	0	0	5	1	0	No	mod, low syst
134	28	secondary	not married/cohabiting	No	2	1	NVD	prior to	naive	418	18.7143	1	0	0	0	0	1	1	1	0	0	1	1	0	1	0	1	0	0	5	1	0	No	mod, high syst
135	27	secondary	married/cohabiting	No	4	2	NVD	prior to	naive	548	14.1429	1	1	1	0	0	1	1	1	1	0	1	1	0	1	1	1	0	1	10	1	1	Yes	high
136	19	secondary	married/cohabiting	No	1	3	NVD	prior to	naive	718	32.1429	1	1	1	1	0	0	1	1	1	0	1	1	1	1	1	1	0	0	9	1	1	Yes	high
137	33	secondary	not married/cohabiting	Yes	2	3	NVD	in this p	naive	430	12.7143	0	1	1	0	0	0	1	1	1	0	1	1	0	1	1	1	0	1	8	1	1	Yes	high
138	24	secondary	married/cohabiting	Yes	2	3	NVD	in this p	naive	336	27.8571	1	1	1	1	0	1	1	1	1	0	1	1	1	1	1	1	0	1	11	1	1	Yes	high
139	29	secondary	not married/cohabiting	No	4	1	NVD	prior to	naive	813	18.5714	1	1	1	0	0	1	1	1	1	0	1	1	0	1	1	1	1	0	10	1	1	Yes	high
140	21	secondary	not married/cohabiting	No	2	2	NVD	prior to	ART	179	17.8571	0	0	1	0	0	1	1	1	0	0	1	1	0	1	1	1	0	0	6	1	1	Yes	mod, high syst
141	21	secondary	not married/cohabiting	Yes	3	3	NVD	prior to	pmtct	74	2.71429	1	1	0	0	0	1	1	0	0	0	1	0	0	1	1	1	0	0	6	1	0	No	mod, high syst
142	27	secondary	not married/cohabiting	Yes	1	3	NVD	prior to	naive	929	26.2857	1	0	1	0	0	0	0	0	1	0	1	1	0	1	1	1	0	0	5	1	0	No	mod, low syst
143	25	secondary	not married/cohabiting	No	3	3	NVD	in this p	naive	195	20	0	1	1	0	0	0	1	1	0	0	1	1	0	1	0	1	0	0	5	1	0	No	mod, low syst
144	24	secondary	married/cohabiting	No	3	2	NVD	in this p	naive	287	21.5714	1	1	1	1	0	1	1	1	1	0	1	1	1	1	1	1	0	0	10	1	0	No	high
145	39	secondary	married/cohabiting	No	3	1	NVD	in this p	naive		16	0	0	0	0	0	0	0	0	0	0	1	0	0	0	1	0	0	0	1	1	0	No	low
146	33	secondary	married/cohabiting	Yes	2	3	NVD	prior to	naive	56	19.7143	0	0	0	0	0	0	0	1	0	0	1	1	0	0	1	0	0	0	2	1	0	No	low
147	31	secondary	married/cohabiting	No	5	2	NVD	in this p	naive	863	6.85714	1	1	1	1	0	0	1	1	0	0	1	1	1	1	1	1	0	0	8	1	1	Yes	high
148	35	primary	married/cohabiting	No	3	1	NVD	prior to	pmtct	583	16.1429	0	1	1	1	0	1	1	1	1	0	1	1	1	1	1	0	0	0	8	1	1	Yes	high
149	22	secondary	married/cohabiting	No	2	2	NVD	in this p	naive		15.4286	1	1	1	1	1	1	1	1	1	0	1	1	1	1	1	1	0	1	12	1	0	No	high
150	30	secondary	not married/cohabiting	No	3	3	NVD	in this p	naive	110	15.7143	0	0	1	0	0	1	1	0	0	0	0	1	0	1	0	1	0	0	4	1	0	No	mod, high syst
151	25	secondary	not married/cohabiting	No	3	1	NVD	in this p	naive	479	11.7143	0	0	1	1	0	0	1	1	0	0	1	1	1	1	1	1	0	1	7	1	0	No	mod, low syst
152	31	secondary	married/cohabiting	No	3	1	NVD	prior to	naive	470	28	1	1	0	0	0	1	1	1	1	0	1	1	0	1	1	0	0	0	7	1	0	No	high
153	31	secondary	not married/cohabiting	No	2	3	NVD	prior to	naive	512	22.7143	1	0	1	1	0	0	1	1	1	0	1	1	1	1	1	1	0	0	8	1	0	No	high
154	27	secondary	not married/cohabiting	No	2	1	NVD	in this p	naive	555	26.1429	1	1	0	1	0	1	1	1	0	0	1	1	1	1	1	1	0	0	8	1	0	No	high
155	27	secondary	not married/cohabiting	Yes	2	2	NVD	prior to	naive	517	21	0	1	0	0	0	0	0	1	1	0	1	1	0	1	0	1	0	0	4	1	1	Yes	mod, low syst
156	22	secondary	not married/cohabiting	No	3	1	NVD	prior to	naive	227	38.2857	0	1	0	1	0	0	0	1	1	0	1	1	1	1	1	1	1	0	7	1	1	Yes	mod, low syst
157	34	secondary	not married/cohabiting	No	3	2	NVD	in this p	naive	207	23.8571	0	0	1	0	0	0	1	1	0	0	1	1	0	1	1	0	0	0	4	1	0	No	mod, low syst
158	18	secondary	not married/cohabiting	No	1	3	NVD	in this p	naive	731	21	1	1	1	0	0	1	1	1	1	0	1	1	0	1	1	1	0	0	9	1	1	Yes	high
159	22	secondary	not married/cohabiting	Yes	2	3	NVD	in this p	naive	403	3.14286	0	0	0	0	0	0	0	1	1	0	1	1	0	0	1	0	0	0	3	1	0	No	low
160	35	secondary	not married/cohabiting	No	2	2	NVD	in this p	naive	721	18.4286	0	0	0	0	0	0	0	0	0	0	1	0	0	0	1	0	0	0	1	1	0	No	low
161	34	secondary	married/cohabiting	No	2	1	NVD	in this p	naive	247	20.4286	0	1	1	0	0	0	1	1	1	0	1	1	0	1	0	0	0	0	5	1	0	No	mod, low syst
162	27	secondary	married/cohabiting	Yes	2	3	NVD	prior to	pmtct	318	1.85714	0	1	0	0	0	0	1	0	0	0	1	0	0	1	0	1	0	0	3	1	0	No	mod, low syst
163	39	secondary	married/cohabiting	No	5	3	NVD	in this p	naive		7	1	1	0	1	0	1	1	1	1	0	1	1	1	1	1	1	0	1	10	1	1	Yes	high
164	19	secondary	not married/cohabiting	No	2	3	NVD	prior to	pmtct	513	2.14286	0	0	1	0	0	0	1	1	1	0	1	1	0	1	1	0	0	0	5	1	0	No	mod, low syst
165	20	secondary	not married/cohabiting	Yes	1	2	NVD	in this p	naive	720	15.2857	0	1	0	0	0	0	0	0	0	0	1	0	0	1	0	1	0	0	2	1	0	No	low
166	25	secondary	not married/cohabiting	No	2	1	NVD	prior to	naive	378	20	0	0	0	0	0	0	0	0	1	0	0	1	0	1	0	1	0	0	2	1	0	No	low
167	30	secondary	not married/cohabiting	Yes	2	3	NVD	prior to	pmtct	509	25.7143	0	1	1	0	0	0	1	1	0	0	1	1	0	1	0	0	0	0	4	1	1	Yes	mod, low syst
168	23	secondary	married/cohabiting	No	1	1	NVD	in this p	naive	473	24.4286	1	1	1	0	0	1	1	1	1	0	1	1	0	1	1	1	0	1	10	1	0	No	high
169	24	secondary	not married/cohabiting	No	2	2	NVD	prior to	naive	469	21.7143	1	0	1	0	0	0	1	0	1	0	1	1	0	1	1	1	0	0	6	1	0	No	mod, low syst
170	26	secondary	not married/cohabiting	Yes	1	2	NVD	in this p	naive	355	18.2857	0	1	0	0	0	0	1	1	1	0	1	1	0	1	1	1	0	0	6	1	0	No	mod, low syst
171	31	secondary	married/cohabiting	No	3	1	NVD	prior to	pmtct	270	11.4286	1	1	0	0	0	0	0	1	1	0	1	1	0	0	0	0	0	0	4	1	1	Yes	mod, low syst
172	31	secondary	not married/cohabiting	No	2	3	NVD	in this p	naive	481	14.1429	1	1	0	0	0	0	1	0	1	1	1	1	0	1	1	1	0	0	7	1	0	No	mod, low syst
173	25	secondary	not married/cohabiting	No	2	1	NVD	in this p	naive	869	7.28571	0	0	0	0	0	0	0	1	1	0	0	1	0	1	0	1	0	0	3	1	1	Yes	low
174	26	secondary	not married/cohabiting	No	2	1	NVD	prior to	pmtct	550	35.7143	0	0	0	0	0	0	0	1	1	0	1	1	0	1	1	1	0	0	4	1	0	No	mod, low syst
175	23	secondary	not married/cohabiting	Yes	3	3	NVD	in this p	naive	465	15.5714	0	0	0	0	0	0	1	0	1	0	1	1	0	1	1	1	0	0	4	1	1	Yes	mod, low syst
176	20	secondary	not married/cohabiting	Yes	2	3	NVD	prior to	pmtct	327	21.7143	1	1	1	1	0	1	1	1	1	0	1	1	1	1	1	1	0	0	10	1	1	Yes	high
177	27	secondary	not married/cohabiting	No	2	2	NVD	in this p	naive	274	11.2857	1	1	1	1	0	1	1	1	1	0	1	1	1	1	1	1	0	0	10	1	0	No	high
178	20	secondary	not married/cohabiting	Yes	1	3	NVD	prior to	naive	237	23	0	1	1	1	0	1	1	1	1	0	1	1	1	1	1	1	0	1	10	1	1	Yes	high
179	27	primary	married/cohabiting	No	3	1	NVD	prior to	ART	248	28.8571	0	1	0	1	1	0	0	1	1	0	1	1	1	1	0	1	0	0	6	1	1	Yes	mod, low syst
180	29	primary	married/cohabiting	No	3	1	NVD	prior to	pmtct	442	22.7143	1	1	0	0	0	1	1	1	1	0	1	1	0	1	1	0	0	0	7	1	0	No	high
181	37	secondary	married/cohabiting	No	3	1	NVD	prior to	pmtct	206	15.8571	0	0	1	1	0	1	1	1	1	0	1	1	1	1	1	0	0	0	7	1	1	Yes	mod, high syst
182	25	secondary	married/cohabiting	No	2	1	NVD	prior to	pmtct	403	26.5714	0	0	1	0	0	1	1	1	1	0	1	1	0	1	1	0	0	0	6	1	0	No	mod, high syst
183	26	secondary	not married/cohabiting	No	3	1	NVD	prior to	pmtct	276	5.85714	0	0	0	1	0	0	0	0	0	1	1	0	1	0	0	0	0	0	2	1	0	No	low
184	25	secondary	married/cohabiting	Yes	3	1	NVD	prior to	pmtct	387	8	0	0	1	0	0	0	0	0	0	0	0	1	0	0	0	0	0	0	1	1	0	No	low
185	27	secondary	not married/cohabiting	No	3	1	NVD	in this p	naive	973	11.1429	0	0	0	1	0	0	1	0	0	0	0	0	1	1	0	0	0	0	2	1	0	No	low
186	23	secondary	not married/cohabiting	No	2	1	NVD	prior to	naive	301	19.8571	0	1	1	1	0	1	1	1	1	0	1	1	1	1	1	1	1	0	10	1	0	No	high
187	24	secondary	not married/cohabiting	No	2	1	NVD	in this p	naive	418	38.4286	1	1	1	1	0	0	1	0	1	0	1	1	1	1	1	1	0	1	9	1	0	No	high
188	28	secondary	not married/cohabiting	No	2	2	NVD	in this p	naive	170	27.1429	0	1	0	1	0	1	0	0	0	0	1	0	1	1	1	0	0	0	4	1	1	Yes	low
189	34	secondary	married/cohabiting	Yes	4	3	NVD	in this p	naive	351	18.5714	0	0	1	0	0	0	1	1	0	0	1	1	0	1	1	1	0	0	5	1	0	No	mod, low syst
190	32	secondary	not married/cohabiting	No	3	3	NVD	in this p	naive	571	24.2857	0	1	1	0	0	1	0	1	1	0	1	1	0	1	1	0	0	0	6	1	1	Yes	high
191	26	secondary	not married/cohabiting	No	2	3	NVD	prior to	naive	400	16.7143	0	0	0	0	0	1	0	0	0	0	0	0	0	1	0	1	0	0	2	1	1	Yes	low
192	20	secondary	not married/cohabiting	No	1	2	NVD	in this p	naive	538	18.2857	0	0	1	0	0	1	1	1	0	0	1	1	0	1	1	1	0	0	6	1	0	No	mod, high syst
193	31	secondary	not married/cohabiting	No	2	3	NVD	in this p	naive	487	26.4286	0	0	0	1	0	0	0	0	0	0	0	0	1	1	0	1	0	0	2	1	1	Yes	low
194	34	secondary	not married/cohabiting	No	2	1	NVD	prior to	naive	59	15	0	1	1	1	0	1	1	1	1	0	1	1	1	1	1	1	0	0	9	1	1	Yes	high
195	24	secondary	not married/cohabiting	No	2	3	NVD	in this p	naive	344	21.1429	0	0	0	0	0	0	0	0	1	0	0	1	0	1	0	1	0	0	2	1	0	No	low
196	38	secondary	married/cohabiting	No	6	2	NVD	prior to	pmtct	206	28.4286	0	1	1	0	0	1	1	1	1	0	1	1	0	1	1	1	0	0	8	1	0	No	high
197	28	secondary	married/cohabiting	No	3	1	NVD	prior to	pmtct	151	19.8571	1	1	0	1	0	1	1	1	1	1	1	1	1	1	1	1	0	0	10	1	0	No	high
198	27	secondary	not married/cohabiting	Yes	2	2	NVD	in this p	naive	257	13.5714	0	0	0	0	0	0	0	0	0	0	0	0	0	1	0	1	0	0	1	1	0	No	low
199	23	secondary	not married/cohabiting	No	1	1	NVD	in this p	naive	476	10.4286	0	1	0	0	0	0	0	0	1	0	1	1	0	0	1	0	0	0	3	1	0	No	mod, low syst
200	26	secondary	not married/cohabiting	No	2	1	NVD	in this p	naive	431	15.1429	1	0	0	0	0	0	0	0	1	0	1	1	0	0	0	0	0	0	2	1	0	No	low
201	22	secondary	married/cohabiting	No	2	1	NVD	in this p	naive	173	26.8571	0	1	1	0	0	1	1	1	0	0	1	1	0	1	1	1	0	0	7	1	0	No	high
202	32	secondary	not married/cohabiting	No	3	2	NVD	prior to	naive	590	19.7143	1	1	1	0	0	1	1	1	0	0	1	1	0	1	1	1	0	0	8	1	1	Yes	high
203	32	secondary	not married/cohabiting	No	3	1	NVD	prior to	naive	217	19.1429	0	1	1	0	0	1	1	1	1	0	1	1	0	1	1	0	0	0	7	1	0	No	high
204	34	secondary	not married/cohabiting	No	4	2	NVD	prior to	pmtct	263	14.4286	0	0	0	0	0	1	1	0	0	0	0	0	0	1	0	1	0	0	3	1	1	Yes	mod, high syst
205	25	secondary	married/cohabiting	No	2	1	NVD	prior to	naive	273	23.4286	0	1	0	0	0	0	1	0	1	0	1	1	0	1	0	0	0	0	3	1	0	No	mod, low syst
206	32	secondary	married/cohabiting	Yes	3	2	NVD	prior to	naive	478	18	0	0	0	1	0	1	0	0	1	0	0	1	1	1	0	1	0	0	4	1	0	No	low
207	37	primary	married/cohabiting	No	3	1	NVD	in this p	naive	530	28.2857	0	0	0	0	0	0	0	0	0	0	0	0	0	0	0	0	0	0	0	0	0	No	low
208	33	secondary	married/cohabiting	No	4	1	NVD	in this p	naive	284	25.1429	1	1	1	1	0	0	1	1	1	1	1	1	1	1	1	1	1	0	11	1	1	Yes	high
209	25	secondary	not married/cohabiting	No	2	3	NVD	in this p	naive	823	3.42857	0	0	0	0	0	0	1	1	0	0	1	1	0	1	1	0	1	0	4	1	0	No	mod, low syst
210	38	secondary	not married/cohabiting	No	3	1	NVD	prior to	ART	130	19.5714	1	1	1	1	0	1	1	1	1	0	1	1	1	1	1	1	0	1	11	1	0	No	high
211	35	primary	not married/cohabiting	No	5	1	NVD	in this p	naive		2.42857	0	0	0	0	0	0	0	1	0	0	1	1	0	0	1	0	0	0	2	1	0	No	low
212	20	secondary	not married/cohabiting	No	2	2	NVD	in this p	naive	322	14.1429	1	0	0	1	0	1	1	1	1	0	1	1	1	1	1	1	0	0	8	1	1	Yes	high
213	22	secondary	married/cohabiting	No	3	2	NVD	in this p	naive	204	5.14286	0	0	0	0	0	0	0	1	0	0	0	1	0	0	0	0	0	0	1	1	0	No	low
214	38	secondary	not married/cohabiting	No	5	1	NVD	in this p	naive	486	11.7143	0	0	0	1	0	0	0	1	1	0	0	1	1	0	0	0	0	0	3	1	0	No	low
215	35	secondary	not married/cohabiting	No	4	1	NVD	in this p	naive	496	5.85714	0	1	1	0	0	1	1	1	0	0	1	1	0	1	1	0	0	0	6	1	1	Yes	mod, high syst
216	27	secondary	not married/cohabiting	No	4	1	NVD	prior to	pmtct	711	30.5714	0	0	0	0	0	0	1	1	1	0	1	1	0	1	1	1	0	0	5	1	1	Yes	mod, low syst
217	30	secondary	not married/cohabiting	No	2	2	NVD	prior to	naive	346	27.1429	1	1	1	0	0	0	1	1	0	0	1	1	0	1	1	1	0	1	8	1	0	No	high
218	34	secondary	married/cohabiting	No	4	1	NVD	in this p	naive	357	2.85714	0	0	0	0	0	0	0	0	0	0	0	0	0	0	0	0	0	0	0	0	0	No	low
219	32	secondary	not married/cohabiting	No	3	2	NVD	in this p	naive	297	6	1	1	1	0	0	0	0	1	1	0	1	1	0	0	1	0	0	0	6	1	0	No	mod, low syst
220	30	secondary	not married/cohabiting	No	3	3	NVD	prior to	naive	354	8.42857	1	1	1	0	0	1	1	1	0	0	1	1	0	1	1	1	0	0	8	1	1	Yes	high
221	38	secondary	married/cohabiting	No	2	2	NVD	prior to	naive	793	21.4286	0	1	1	0	0	1	1	1	0	0	1	1	0	1	1	1	0	0	7	1	0	No	high
222	21	secondary	not married/cohabiting	No	1	3	NVD	in this p	naive	100	21.4286	1	1	0	1	1	0	1	1	0	0	1	1	1	1	1	1	0	1	9	1	1	Yes	high
223	41	secondary	married/cohabiting	No	5	1	NVD	prior to	pmtct	383	25	0	0	0	0	0	0	0	1	1	0	0	1	0	0	0	0	0	0	2	1	0	No	low
224	19	secondary	not married/cohabiting	No	1	2	NVD	in this p	naive	442	29.1429	0	0	0	0	0	0	0	0	0	0	0	0	0	0	0	0	0	0	0	0	0	No	low
225	34	secondary	not married/cohabiting	No	3	1	NVD	prior to	pmtct	228	15.1429	0	0	0	0	0	0	1	0	0	0	1	0	0	1	1	0	0	0	2	1	0	No	low
226	24	secondary	not married/cohabiting	Yes	2	3	NVD	in this p	naive	527	19.8571	0	0	0	1	0	0	0	1	0	0	1	1	1	1	1	1	0	1	5	1	0	No	mod, low syst
227	29	secondary	not married/cohabiting	No	2	1	NVD	prior to	naive	636	27.1429	0	1	0	0	0	0	0	0	0	0	1	0	0	0	1	0	0	0	2	1	1	Yes	low
228	33	secondary	not married/cohabiting	No	2	3	NVD	in this p	naive	425	18.7143	1	1	1	0	0	1	1	1	1	0	1	1	0	1	1	1	0	0	9	1	0	No	high
229	23	secondary	not married/cohabiting	No	1	2	NVD	in this p	naive	851	15	0	0	1	0	0	1	1	1	1	0	1	1	0	1	1	1	0	0	7	1	0	No	mod, high syst
230	20	secondary	not married/cohabiting	No	1	3	NVD	in this p	naive	455	9.57143	0	0	0	0	0	0	0	1	0	0	1	1	0	0	1	0	0	0	2	1	1	Yes	low
231	24	secondary	not married/cohabiting	No	1	2	NVD	in this p	naive	390	21.7143	0	1	0	0	0	0	1	0	0	0	1	0	0	1	1	1	0	0	4	1	0	No	mod, low syst
232	24	secondary	not married/cohabiting	No	3	2	NVD	in this p	naive	602	8	0	1	0	1	0	0	1	0	1	0	1	1	1	1	0	1	0	0	5	1	0	No	mod, low syst
233	28	secondary	married/cohabiting	Yes	2	2	NVD	prior to	naive	373	28	0	1	0	0	0	1	1	1	1	0	1	1	0	1	1	1	0	1	8	1	1	Yes	high
234	27	secondary	married/cohabiting	No	3	2	NVD	prior to	pmtct		17	1	0	1	1	0	1	1	1	0	0	1	1	1	1	1	1	0	0	8	1	0	No	mod, high syst
235	21	secondary	married/cohabiting	No	1	1	NVD	in this p	naive	516	16.4286	1	1	1	0	0	0	1	1	0	0	1	1	0	1	1	1	0	0	7	1	1	Yes	high
236	26	secondary	not married/cohabiting	No	2	1	NVD	prior to	pmtct	545	28	1	0	1	1	0	1	1	1	0	0	1	1	1	1	1	1	0	0	8	1	1	Yes	mod, high syst
237	33	secondary	married/cohabiting	No	2	1	NVD	prior to	naive	273	29.8571	0	0	1	0	0	1	0	1	0	0	1	1	0	1	1	0	0	0	4	1	0	No	low
238	32	primary	married/cohabiting	No	5	1	NVD	prior to	pmtct	255	3.71429	1	1	0	0	0	0	1	1	0	0	1	1	0	1	1	0	0	0	5	1	0	No	mod, low syst
239	30	primary	married/cohabiting	No	4	1	NVD	prior to	pmtct	633	18.7143	1	0	0	0	0	1	1	1	0	0	1	1	0	1	1	1	0	0	6	1	0	No	mod, high syst
240	26	secondary	married/cohabiting	No	2	3	NVD	prior to	naive	360	22.5714	0	1	1	0	0	1	1	1	1	0	1	1	0	1	1	0	0	0	7	1	1	Yes	high
241	28	secondary	not married/cohabiting	No	2	1	NVD	in this p	naive	437	21.8571	1	1	1	0	0	1	1	1	0	0	1	1	0	1	1	1	0	0	8	1	0	No	high
242	44	secondary	not married/cohabiting	No	3	3	NVD	in this p	naive	148	17.5714	0	1	0	0	0	0	0	1	1	0	1	1	0	1	0	1	0	0	4	1	0	No	mod, low syst
243	34	secondary	not married/cohabiting	No	3	3	NVD	prior to	pmtct	573	5.71429	0	0	0	0	0	0	0	0	0	0	0	0	0	0	0	0	0	0	0	0	0	No	low
244	30	secondary	married/cohabiting	No	3	2	NVD	in this p	naive	506	25.2857	0	1	1	0	0	1	1	0	1	0	1	1	0	1	0	0	0	0	5	1	1	Yes	mod, high syst
245	23	secondary	not married/cohabiting	Yes	2	1	NVD	in this p	naive	652	4.14286	0	1	1	0	0	0	0	0	0	0	1	1	0	0	1	0	0	0	3	1	1	Yes	mod, low syst
246	21	secondary	not married/cohabiting	Yes	1	3	NVD	in this p	naive		27.4286	1	1	1	1	0	0	1	1	0	0	1	1	1	1	1	1	0	0	8	1	0	No	high
247	32	secondary	married/cohabiting	No	3	3	NVD	prior to	naive	721	22	0	0	0	0	0	0	1	1	1	0	1	1	0	1	1	0	0	0	4	1	0	No	mod, low syst
248	34	secondary	not married/cohabiting	No	3	1	NVD	in this p	naive	499	15.5714	0	1	0	1	0	0	0	0	0	0	1	0	1	0	0	0	0	0	2	1	1	Yes	low
249	31	secondary	not married/cohabiting	No	3	1	NVD	prior to	pmtct	160	6.71429	1	1	1	0	0	1	1	1	0	0	1	1	0	1	1	1	1	0	9	1	1	Yes	high
250	36	secondary	married/cohabiting	No	3	2	NVD	prior to	ART	380	26.8571	0	1	0	1	0	0	0	0	1	0	1	1	1	1	0	1	0	0	4	1	1	Yes	mod, low syst
251	27	secondary	not married/cohabiting	Yes	3	3	NVD	in this p	naive		8.14286	0	1	1	0	0	0	0	0	0	0	1	1	0	1	0	1	1	0	4	1	0	No	mod, low syst
252	30	secondary	married/cohabiting	No	2	3	NVD	prior to	naive	371	15.8571	1	1	1	0	0	1	1	1	0	0	1	1	0	1	1	1	0	0	8	1	0	No	high
253	25	secondary	married/cohabiting	No	1	3	NVD	in this p	naive	297	7	0	0	0	0	0	0	0	1	0	0	0	1	0	1	0	1	0	0	2	1	0	No	low
254	31	secondary	not married/cohabiting	No	1	2	NVD	in this p	naive	201	14.4286	0	0	1	0	0	0	0	1	0	0	0	1	0	0	0	0	0	0	2	1	0	No	low
255	31	secondary	married/cohabiting	No	2	2	NVD	prior to	naive	216	16.4286	0	0	0	0	1	0	0	0	0	0	0	0	1	0	0	0	0	0	1	1	0	No	low
256	28	secondary	not married/cohabiting	No	3	2	NVD	in this p	naive	442	24.5714	0	1	1	0	0	0	1	0	0	0	1	1	0	1	0	1	0	1	5	1	1	Yes	mod, low syst
257	42	secondary	not married/cohabiting	No	5	3	NVD	prior to	pmtct	948	12.8571	1	0	0	0	0	0	0	0	0	0	1	0	0	0	0	0	0	0	1	1	0	No	low
258	27	secondary	not married/cohabiting	Yes	1	3	NVD	prior to	naive	194	45.5714	0	1	1	1	0	1	1	1	1	0	1	1	1	1	1	1	0	0	9	1	1	Yes	high
259	36	primary	married/cohabiting	No	2	2	NVD	in this p	naive	56	7.42857	0	1	1	1	0	1	1	1	1	0	1	1	1	1	1	1	0	0	9	1	1	Yes	high
260	28	secondary	not married/cohabiting	No	3	3	NVD	in this p	naive		26.1429	0	1	1	0	0	0	1	0	0	0	1	1	0	1	1	1	0	0	5	1	1	Yes	mod, low syst
261	26	secondary	married/cohabiting	No	3	2	NVD	prior to	pmtct	358	27.4286	0	0	1	0	0	0	0	0	1	0	1	1	0	0	1	0	0	0	3	1	0	No	low
262	32	secondary	not married/cohabiting	Yes	2	3	NVD	in this p	naive	352	22.4286	0	0	0	1	0	1	1	0	0	0	1	0	1	1	1	0	0	0	4	1	0	No	mod, high syst
263	22	secondary	not married/cohabiting	No	2	2	NVD	in this p	naive	559	6.28571	0	0	0	0	0	1	1	1	1	0	1	1	0	1	1	0	0	0	5	1	1	Yes	mod, high syst
264	23	secondary	not married/cohabiting	No	1	1	NVD	prior to	naive	468	10.8571	0	0	1	1	0	1	1	1	0	0	1	1	1	1	1	0	0	0	6	1	0	No	mod, high syst
265	24	secondary	married/cohabiting	No	3	1	NVD	prior to	naive	323	24	0	1	1	0	0	0	0	0	0	0	1	1	0	0	1	0	0	0	3	1	1	Yes	mod, low syst
266	25	secondary	not married/cohabiting	Yes	1	3	NVD	in this p	naive	402	16.5714	1	0	0	1	0	0	0	0	0	0	1	0	1	0	1	0	0	0	3	1	1	Yes	low
267	24	secondary	not married/cohabiting	No	2	1	NVD	prior to	naive	294	18.4286	0	0	0	0	0	0	0	1	1	0	1	1	0	0	1	0	0	0	3	1	0	No	low
268	28	secondary	not married/cohabiting	No	4	3	NVD	in this p	naive	122	27.4286	1	0	1	1	0	0	1	1	0	0	1	1	1	1	1	0	0	0	6	1	0	No	mod, low syst
269	29	secondary	not married/cohabiting	No	3	2	NVD	in this p	naive	413	14.4286	0	1	0	0	0	0	1	1	1	0	1	1	0	1	0	1	0	0	5	1	0	No	mod, low syst
270	25	secondary	married/cohabiting	No	5	1	NVD	prior to	pmtct	277	15.8571	0	0	1	1	0	1	0	0	0	0	1	1	1	1	1	1	0	0	5	1	1	Yes	mod, high syst
271	26	secondary	not married/cohabiting	No	3	1	NVD	in this p	naive	255	21.4286	1	0	1	0	0	1	1	1	1	0	1	1	0	1	1	1	0	0	8	1	1	Yes	high
272	35	secondary	not married/cohabiting	No	3	1	NVD	in this p	naive	301	21.5714	1	0	1	1	0	0	1	0	1	0	1	1	1	1	1	1	0	0	7	1	1	Yes	mod, low syst
273	28	secondary	married/cohabiting	No	3	1	NVD	prior to	pmtct	155	8.42857	0	0	1	0	0	0	0	1	1	0	1	1	0	0	1	0	0	0	4	1	0	No	mod, low syst
274	40	secondary	not married/cohabiting	Yes	3	3	NVD	in this p	naive	235	27.8571	0	0	0	0	0	0	0	0	0	0	0	0	0	0	0	0	0	0	0	0	0	No	low
275	34	secondary	not married/cohabiting	No	2	1	NVD	in this p	naive	245	22.2857	0	0	1	0	0	0	1	0	0	0	0	1	0	1	0	1	0	0	3	1	1	Yes	mod, low syst
276	27	secondary	not married/cohabiting	No	1	1	NVD	in this p	naive	684	14.8571	1	1	1	0	0	1	1	1	1	0	1	1	0	1	1	1	0	0	9	1	1	Yes	high
277	38	primary	not married/cohabiting	No	3	1	NVD	in this p	naive	339	13	0	1	1	1	0	1	1	0	1	0	1	1	1	1	1	1	0	0	8	1	1	Yes	high
278	23	secondary	not married/cohabiting	No	2	2	NVD	prior to	pmtct	349	23	0	0	1	0	0	1	1	1	0	0	0	1	0	1	0	1	0	0	5	1	0	No	mod, high syst
279	29	secondary	married/cohabiting	Yes	2	2	NVD	prior to	pmtct	141	16.8571	0	0	1	0	0	0	1	0	0	0	1	1	0	1	1	0	0	0	3	1	0	No	mod, low syst
280	20	secondary	not married/cohabiting	Yes	1	3	NVD	in this p	naive	494	32.1429	0	0	1	0	0	1	1	1	1	0	1	1	0	1	1	1	0	0	7	1	1	Yes	mod, high syst
281	32	secondary	not married/cohabiting	No	2	2	NVD	prior to	pmtct	675	11	0	0	0	0	0	0	0	1	0	0	1	1	0	0	1	0	0	0	2	1	1	Yes	low
282	27	secondary	married/cohabiting	No	2	2	NVD	in this p	naive	675	29.5714	0	0	1	0	0	0	1	1	1	0	0	1	0	1	0	0	0	0	4	1	1	Yes	mod, low syst
283	19	secondary	not married/cohabiting	No	1	3	NVD	in this p	naive	539	4.85714	0	1	1	0	0	0	1	1	1	0	1	1	0	1	1	0	1	0	7	1	1	Yes	mod, low syst
284	28	secondary	not married/cohabiting	No	3	3	NVD	in this p	naive	315	23.2857	1	1	1	0	0	0	1	1	1	0	1	1	0	1	1	1	0	0	8	1	0	No	high
285	31	secondary	not married/cohabiting	Yes	4	2	NVD	in this p	naive	145	3.14286	0	1	0	0	0	0	0	1	0	0	1	1	0	1	1	1	0	0	4	1	0	No	mod, low syst
286	26	secondary	not married/cohabiting	No	1	1	NVD	in this p	naive	607	42.2857	0	0	0	0	0	0	0	0	0	0	1	0	0	1	1	1	0	0	2	1	1	Yes	low
287	28	secondary	not married/cohabiting	Yes	2	2	NVD	in this p	naive	407	18.1429	0	0	0	1	0	0	0	1	0	0	0	1	1	1	0	1	0	0	3	1	0	No	low
288	22	secondary	not married/cohabiting	No	2	1	NVD	in this p	naive	744	9.57143	0	1	0	0	0	0	0	0	1	0	1	1	0	0	0	0	0	0	2	1	0	No	low
289	28	secondary	not married/cohabiting	No	2	3	NVD	prior to	pmtct	475	26.7143	1	0	0	1	0	0	1	1	0	0	1	1	1	1	1	0	0	0	5	1	1	Yes	mod, low syst
290	27	secondary	not married/cohabiting	No	3	1	NVD	in this p	naive	545	3.42857	0	0	1	0	0	1	1	1	0	0	1	1	0	1	1	1	0	0	6	1	0	No	mod, high syst
291	24	secondary	not married/cohabiting	Yes	1	3	NVD	in this p	naive	308	22.5714	0	1	1	0	0	0	0	0	0	0	1	1	0	1	1	1	0	0	4	1	0	No	mod, low syst
292	28	secondary	not married/cohabiting	No	2	1	NVD	prior to	ART	197	16.2857	0	0	1	0	0	0	1	1	1	0	0	1	0	1	0	1	0	1	6	1	0	No	mod, low syst
293	28	secondary	married/cohabiting	No	3	1	NVD	in this p	naive	310	17.2857	1	0	0	0	0	1	1	1	0	0	1	1	0	1	1	1	0	0	6	1	0	No	mod, high syst
294	23	secondary	not married/cohabiting	No	2	3	NVD	in this p	naive	232	19.1429	1	1	0	0	0	0	0	0	1	0	1	1	0	1	1	1	0	0	5	1	1	Yes	mod, low syst
295	24	secondary	married/cohabiting	No	3	1	NVD	prior to	pmtct	882	4.42857	0	0	0	0	0	0	0	0	0	0	0	0	0	0	0	0	0	0	0	0	0	No	low
296	26	secondary	not married/cohabiting	No	1	3	NVD	in this p	naive	735	17.1429	0	1	0	0	0	0	1	1	1	1	1	1	0	1	1	1	0	0	7	1	1	Yes	mod, low syst
297	27	secondary	not married/cohabiting	No	2	2	NVD	in this p	naive		12	0	0	0	0	0	0	0	0	0	0	1	0	0	0	1	0	0	0	1	1	1	Yes	low
298	34	secondary	not married/cohabiting	No	3	1	NVD	prior to	pmtct		12.2857	0	1	0	1	0	0	0	1	1	0	1	1	1	0	1	0	0	0	5	1	0	No	mod, low syst
299	22	secondary	married/cohabiting	No	2	1	NVD	prior to	naive	246	25.4286	1	1	0	0	0	1	1	1	0	0	1	1	0	1	1	1	0	0	7	1	1	Yes	high
300	34	secondary	married/cohabiting	No	5	1	NVD	prior to	pmtct	253	11.5714	0	0	1	0	0	0	0	1	0	0	0	1	0	0	0	0	0	0	2	1	0	No	low
301	22	secondary	not married/cohabiting	Yes	1	3	NVD	in this p	naive	261	12.8571	1	1	0	0	0	0	1	1	1	0	1	1	0	1	1	1	0	0	7	1	1	Yes	mod, low syst
302	24	secondary	married/cohabiting	No	2	1	NVD	prior to	pmtct	838	20.8571	1	1	1	1	0	0	1	1	1	0	1	1	1	1	1	1	1	0	10	1	0	No	high
303	28	secondary	married/cohabiting	No	2	2	NVD	in this p	naive	287	26.7143	1	1	1	0	0	1	1	1	1	0	1	1	0	1	1	0	0	0	8	1	0	No	high
304	30	secondary	married/cohabiting	No	3	2	NVD	prior to	naive	334	22.2857	1	1	0	0	0	0	0	1	0	0	1	1	0	0	0	0	0	0	3	1	0	No	low
305	25	secondary	married/cohabiting	No	2	1	NVD	in this p	naive	664	25.2857	0	0	0	1	0	0	0	0	1	0	0	1	1	0	0	0	0	0	2	1	0	No	low
306	23	secondary	not married/cohabiting	No	1	3	NVD	in this p	naive	291	28.8571	0	1	0	0	0	0	0	0	1	0	1	1	0	0	1	0	0	0	3	1	0	No	mod, low syst
307	24	secondary	married/cohabiting	Yes	2	3	NVD	in this p	naive	530	26.1429	1	1	1	0	0	0	0	1	1	0	1	1	0	1	0	1	0	0	6	1	0	No	mod, low syst
308	28	secondary	married/cohabiting	No	2	1	NVD	in this p	naive	91	8	0	1	0	1	0	1	1	1	1	0	1	1	1	1	1	1	0	0	8	1	0	No	high
309	34	secondary	not married/cohabiting	No	2	1	NVD	prior to	pmtct	546	15.7143	0	0	1	1	0	0	0	1	0	0	1	1	1	1	1	1	0	0	5	1	0	No	mod, low syst
310	22	secondary	married/cohabiting	No	3	1	NVD	prior to	pmtct	435	24.1429	0	1	0	0	0	0	0	0	0	0	1	0	0	0	0	0	0	0	1	1	0	No	low
311	36	secondary	married/cohabiting	No	3	3	NVD	prior to	naive	229	18.7143	0	0	1	1	0	0	0	1	0	0	1	1	1	0	1	0	0	0	4	1	0	No	low
312	39	secondary	not married/cohabiting	Yes	2	3	NVD	in this p	naive	249	6.14286	0	0	0	0	0	0	0	0	1	0	1	1	0	1	1	1	0	1	4	1	0	No	mod, low syst
313	33	secondary	married/cohabiting	No	3	3	NVD	prior to	pmtct	326	26.1429	1	0	0	0	0	0	0	0	0	0	1	0	0	0	0	0	0	0	1	1	0	No	low
314	27	secondary	not married/cohabiting	Yes	1	3	NVD	in this p	naive	396	24.1429	1	1	1	1	0	1	1	1	1	0	1	1	1	1	1	1	0	1	11	1	1	Yes	high
315	21	secondary	not married/cohabiting	No	1	1	NVD	in this p	naive	435	19	0	1	1	0	0	1	1	1	0	0	1	1	0	1	1	0	0	1	7	1	0	No	high
316	30	secondary	married/cohabiting	Yes	4	3	NVD	prior to	ART	82	11.2857	1	1	0	0	1	0	1	0	1	0	1	1	1	1	1	1	0	1	8	1	0	No	mod, low syst
317	27	secondary	not married/cohabiting	Yes	3	3	NVD	prior to	pmtct	120	17.7143	0	1	0	0	0	0	0	0	0	0	1	0	0	1	0	0	0	1	2	1	0	No	low
318	33	secondary	not married/cohabiting	Yes	2	3	NVD	in this p	naive	808	2	0	0	0	0	0	0	0	0	1	0	0	1	0	1	0	1	0	0	2	1	0	No	low
319	31	secondary	married/cohabiting	Yes	3	2	NVD	in this p	naive	836	5.14286	0	0	0	1	0	0	0	0	1	0	0	1	1	0	0	0	0	0	2	1	0	No	low
320	25	secondary	not married/cohabiting	Yes	3	2	NVD	prior to	pmtct	428	21.5714	0	1	1	0	0	1	1	1	1	0	1	1	0	1	1	1	0	0	8	1	0	No	high
321	28	secondary	not married/cohabiting	No	3	2	NVD	prior to	pmtct	243	28.4286	1	1	1	0	0	1	1	1	0	0	1	1	0	1	1	1	0	0	8	1	1	Yes	high
322	33	secondary	not married/cohabiting	No	2	2	NVD	prior to	naive	345	25.5714	0	1	0	0	0	0	1	0	1	0	1	1	0	1	0	1	1	0	5	1	1	Yes	mod, low syst
323	27	secondary	not married/cohabiting	Yes	2	3	NVD	in this p	naive	578	10	0	0	1	0	0	0	1	0	0	0	1	1	0	1	1	1	0	0	4	1	0	No	mod, low syst
324	28	secondary	not married/cohabiting	No	4	2	NVD	prior to	pmtct	528	15.1429	1	0	0	0	0	0	1	1	0	0	1	1	0	1	0	0	0	0	3	1	1	Yes	mod, low syst
325	30	secondary	not married/cohabiting	No	3	1	NVD	in this p	naive	118	23.7143	0	1	1	1	0	0	0	1	1	0	1	1	1	0	1	0	0	0	6	1	0	No	mod, low syst
326	31	secondary	not married/cohabiting	No	4	2	NVD	prior to	pmtct	919	22	0	0	0	0	0	1	1	0	0	0	1	0	0	1	1	1	0	0	4	1	0	No	mod, high syst
327	33	secondary	married/cohabiting	No	2	3	NVD	in this p	naive	142	10.8571	1	0	1	0	0	1	1	1	1	0	1	1	0	1	0	1	0	0	7	1	1	Yes	mod, high syst
328	43	secondary	married/cohabiting	Yes	3	3	NVD	in this p	naive	90	25	0	1	1	0	0	0	1	1	0	0	1	1	0	1	1	1	0	0	6	1	0	No	mod, low syst
329	23	secondary	married/cohabiting	No	3	3	NVD	prior to	pmtct	659	17.5714	1	1	1	0	0	1	1	1	1	0	1	1	0	1	1	0	0	0	8	1	0	No	high
330	29	secondary	married/cohabiting	Yes	2	2	NVD	prior to	pmtct	504	17.4286	0	0	1	0	0	0	1	1	1	1	1	1	0	1	1	0	0	0	6	1	0	No	mod, low syst
331	42	secondary	not married/cohabiting	Yes	4	3	NVD	in this p	naive	657	22.8571	0	0	0	1	0	0	0	0	1	0	1	1	1	1	1	1	0	0	4	1	0	No	mod, low syst
332	38	secondary	married/cohabiting	No	3	3	NVD	prior to	pmtct	420	26.8571	1	0	1	0	0	1	1	1	1	0	1	1	0	1	1	1	0	0	8	1	0	No	high
333	27	secondary	not married/cohabiting	No	3	3	NVD	prior to	pmtct	629	6.85714	0	1	1	0	0	0	1	1	1	0	1	1	0	1	1	0	0	1	7	1	0	No	mod, low syst
334	23	secondary	not married/cohabiting	No	1	2	NVD	in this p	naive		25.8571	1	0	0	0	0	0	1	1	0	0	1	1	0	1	1	0	0	0	4	1	1	Yes	mod, low syst
335	19	secondary	not married/cohabiting	No	1	2	NVD	in this p	naive	465	15.8571	1	0	0	0	0	0	1	0	0	0	1	0	0	1	0	1	0	0	3	1	1	Yes	mod, low syst
336	27	secondary	married/cohabiting	No	3	1	NVD	prior to	pmtct	377	27	1	1	1	0	0	1	1	1	1	0	1	1	0	1	1	1	0	0	9	1	1	Yes	high
337	30	secondary	not married/cohabiting	No	2	3	NVD	prior to	pmtct	678	2	0	0	1	1	0	1	1	1	0	0	0	1	1	1	0	1	0	0	6	1	1	Yes	mod, high syst
338	19	primary	not married/cohabiting	No	2	1	CS	in this p	naive	616	21.4286	0	0	0	0	0	0	0	0	0	0	0	0	0	0	0	0	0	0	0	0	0	No	low
339	34	secondary	not married/cohabiting	No	6	1	CS	prior to	pmtct	386	14.4286	1	1	0	0	0	1	1	1	1	0	1	1	0	1	1	1	0	1	9	1	0	No	high
340	34	secondary	married/cohabiting	Yes	2	2	CS	in this p	naive	850	9.28571	1	1	1	0	0	1	1	1	0	0	1	1	0	1	0	1	0	0	7	1	0	No	mod, high syst
341	30	secondary	married/cohabiting	No	3	2	CS	prior to	pmtct	213	7.28571	1	0	1	0	1	0	0	1	0	0	1	1	1	0	1	0	0	0	5	1	0	No	mod, low syst
342	32	secondary	not married/cohabiting	No	2	2	CS	in this p	naive	571	32.5714	0	1	1	1	0	0	1	1	0	0	1	1	1	1	1	1	0	0	7	1	0	No	mod, low syst
343	33	secondary	married/cohabiting	Yes	3	2	CS	prior to	pmtct	296	26.2857	1	0	0	0	0	0	0	0	1	0	1	1	0	0	0	0	0	0	2	1	0	No	low
344	29	secondary	not married/cohabiting	Yes	2	3	CS	in this p	naive	257	20.5714	1	0	1	0	0	0	1	0	1	0	1	1	0	1	1	1	0	0	6	1	0	No	mod, low syst
345	23	secondary	not married/cohabiting	No	2	2	CS	in this p	naive	228	25.8571	1	1	1	0	0	0	1	1	1	0	1	1	0	1	1	0	0	0	7	1	1	Yes	high
346	23	secondary	married/cohabiting	No	2	1	CS	prior to	pmtct	534	12.2857	1	0	1	0	0	1	0	1	0	0	1	1	0	1	0	1	0	0	5	1	1	Yes	mod, high syst
347	29	secondary	not married/cohabiting	No	2	2	CS	in this p	naive	423	1.28571	0	0	1	0	0	0	0	0	0	0	0	1	0	1	0	1	0	0	2	1	0	No	low
348	31	secondary	married/cohabiting	No	4	3	CS	prior to	pmtct	459	19	1	1	0	1	0	0	0	1	1	0	1	1	1	1	1	1	0	0	7	1	1	Yes	mod, low syst
349	26	secondary	not married/cohabiting	No	2	1	CS	prior to	pmtct	688	31.1429	0	0	0	0	0	0	0	1	0	0	0	1	0	0	0	0	0	0	1	1	1	Yes	low
350	26	secondary	not married/cohabiting	No	2	2	CS	prior to	naive	287	22.4286	1	0	1	0	0	0	0	0	0	0	1	1	0	0	0	0	0	0	2	1	0	No	low
351	39	secondary	not married/cohabiting	No	2	2	CS	in this p	naive	125	24	0	0	0	0	0	1	1	0	0	0	0	0	0	1	0	1	0	0	3	1	0	No	mod, high syst
352	21	secondary	not married/cohabiting	No	1	1	CS	in this p	naive	405	24.1429	1	1	1	1	0	1	1	1	1	0	1	1	1	1	1	1	0	0	10	1	0	No	high
353	25	secondary	not married/cohabiting	Yes	3	3	CS	in this p	naive	404	26.7143	0	0	1	1	0	0	0	1	0	0	1	1	1	1	1	1	0	0	5	1	1	Yes	mod, low syst
354	31	secondary	not married/cohabiting	No	3	3	CS	prior to	naive	392	8.28571	0	0	1	0	0	0	1	1	0	0	1	1	0	1	1	1	0	0	5	1	0	No	mod, low syst
355	35	secondary	married/cohabiting	No	3	3	CS	prior to	pmtct	301	15.7143	0	0	0	1	1	1	0	1	1	0	0	1	1	1	0	0	0	0	5	1	1	Yes	low
356	27	secondary	not married/cohabiting	No	3	1	CS	in this p	naive	336	10	0	0	1	0	1	0	0	1	0	0	1	1	1	1	1	1	0	0	5	1	0	No	mod, low syst
357	30	secondary	not married/cohabiting	Yes	2	3	CS	prior to	pmtct	401	27	0	0	1	0	0	0	0	1	1	0	0	1	0	0	0	0	0	0	3	1	0	No	low
358	21	secondary	not married/cohabiting	Yes	1	3	CS	in this p	naive	269	26.4286	1	0	0	0	0	1	1	1	1	0	1	1	0	1	1	0	0	0	6	1	1	Yes	mod, high syst
359	27	secondary	married/cohabiting	No	2	1	CS	in this p	naive	307	25.5714	0	1	1	0	0	1	1	1	1	0	1	1	0	1	1	1	0	1	9	1	0	No	high
360	43	secondary	married/cohabiting	No	4	1	CS	prior to	pmtct	87	16.4286	1	1	1	0	0	1	0	0	1	0	1	1	0	1	1	1	0	1	8	1	0	No	high
361	28	secondary	not married/cohabiting	No	2	2	CS	prior to	pmtct	376	22.8571	0	1	1	0	0	0	0	0	0	0	1	1	0	1	0	1	0	0	3	1	0	No	mod, low syst
362	33	secondary	married/cohabiting	Yes	1	3	CS	in this p	naive	193	29.8571	1	1	1	0	0	0	1	1	1	0	1	1	0	1	1	1	0	0	8	1	0	No	high
363	30	secondary	not married/cohabiting	Yes	2	2	CS	in this p	naive	660	23.1429	1	1	0	1	0	1	1	1	1	0	1	1	1	1	1	1	0	0	9	1	1	Yes	high
364	24	secondary	married/cohabiting	Yes	1	2	CS	in this p	naive	485	20.1429	0	1	0	1	0	1	1	1	1	0	1	1	1	1	1	1	0	0	8	1	1	Yes	high
365	25	secondary	not married/cohabiting	No	2	2	CS	in this p	naive	528	27.4286	1	1	0	0	0	0	0	0	0	0	1	0	0	1	1	1	0	0	4	1	0	No	mod, low syst
366	21	secondary	not married/cohabiting	No	1	3	CS	prior to	naive	180	28.5714	1	1	1	1	0	1	1	0	0	0	1	1	1	1	0	0	0	0	6	1	1	Yes	mod, high syst
367	34	primary	not married/cohabiting	No	4	1	CS	prior to	pmtct	162	16.8571	1	1	1	1	0	1	0	1	1	0	1	1	1	1	1	1	0	0	9	1	0	No	high
368	38	secondary	not married/cohabiting	Yes	2	3	CS	in this p	naive	289	6.42857	1	1	0	0	0	0	1	0	0	0	1	0	0	1	0	0	0	1	4	1	1	Yes	mod, low syst
369	30	secondary	married/cohabiting	No	3	3	CS	prior to	naive	306	20.7143	1	1	1	1	0	1	1	1	1	0	1	1	1	1	1	1	0	0	10	1	1	Yes	high
370	34	primary	married/cohabiting	No	4	1	CS	prior to	pmtct	672	22.2857	0	0	0	1	0	1	1	1	1	0	0	1	1	1	0	0	0	0	5	1	0	No	mod, high syst
371	20	secondary	married/cohabiting	No	1	1	CS	in this p	naive	372	8	0	0	1	0	0	1	1	1	1	0	1	1	0	1	1	1	0	0	7	1	1	Yes	mod, high syst
372	22	secondary	not married/cohabiting	No	3	1	CS	prior to	naive	239	20.8571	1	1	1	0	0	0	1	1	1	0	1	1	0	1	0	1	0	1	8	1	1	Yes	mod, low syst
373	31	secondary	not married/cohabiting	No	3	1	CS	prior to	ART	128	26.8571	1	1	1	1	0	1	1	1	1	0	1	1	1	1	1	1	0	0	10	1	0	No	high
374	33	secondary	not married/cohabiting	Yes	2	3	CS	prior to	naive	408	20.7143	0	0	1	0	0	0	0	0	1	0	0	1	0	0	0	0	0	0	2	1	0	No	low
375	29	secondary	not married/cohabiting	No	3	1	CS	in this p	naive	266	16.1429	1	1	1	1	0	0	1	1	1	0	1	1	1	1	1	1	0	0	9	1	1	Yes	high
376	25	secondary	married/cohabiting	No	3	1	CS	prior to	pmtct	342	2	1	0	1	0	0	1	1	0	0	0	1	1	0	1	1	0	0	0	5	1	0	No	mod, high syst
377	25	secondary	not married/cohabiting	Yes	1	3	CS	prior to	naive	79	34.1429	0	1	1	0	0	0	1	1	0	0	1	1	0	1	1	0	0	0	5	1	0	No	mod, low syst
378	31	secondary	married/cohabiting	No	4	2	CS	prior to	naive	351	18.2857	1	1	1	1	0	1	1	0	1	0	1	1	1	1	0	1	0	0	8	1	0	No	mod, high syst
379	27	secondary	not married/cohabiting	No	1	3	CS	prior to	naive	195	26	1	1	0	0	0	1	1	1	0	0	1	1	0	1	1	1	0	0	7	1	1	Yes	high
380	21	secondary	not married/cohabiting	Yes	2	3	CS	in this p	naive	669	14.7143	0	0	0	0	0	1	1	1	0	0	1	1	0	1	1	0	0	0	4	1	0	No	mod, high syst
381	24	secondary	not married/cohabiting	No	3	3	CS	in this p	naive	658	10.7143	0	0	1	0	0	0	0	0	1	0	1	1	0	0	1	0	0	0	3	1	0	No	low
382	21	secondary	not married/cohabiting	No	1	2	CS	in this p	naive	546	5.42857	1	0	0	1	0	0	0	0	0	0	1	0	1	1	1	1	0	0	4	1	0	No	mod, low syst
383	27	secondary	married/cohabiting	No	3	1	CS	prior to	pmtct	289	17.2857	0	0	1	0	0	1	0	1	0	0	1	1	0	1	1	0	0	0	4	1	0	No	low
384	35	secondary	not married/cohabiting	Yes	3	3	CS	prior to	naive	343	21.2857	1	1	1	0	0	1	1	1	1	0	1	1	0	1	1	1	0	0	9	1	0	No	high
385	38	secondary	not married/cohabiting	Yes	4	3	CS	in this p	naive	656	18.8571	0	0	1	0	0	1	1	1	1	0	0	1	0	1	0	0	0	0	5	1	0	No	mod, high syst
386	33	secondary	married/cohabiting	No	3	1	CS	prior to	pmtct	409	18.7143	0	1	1	1	0	1	1	1	1	0	1	1	1	1	1	1	0	0	9	1	0	No	high
387	29	secondary	not married/cohabiting	No	3	2	CS	in this p	naive	317	20.4286	0	0	0	0	0	0	1	1	0	0	0	1	0	1	0	0	0	0	2	1	0	No	low
388	30	secondary	not married/cohabiting	No	3	2	CS	in this p	naive	295	12.5714	1	1	0	1	0	1	1	0	0	0	1	0	1	1	1	1	0	0	7	1	0	No	mod, high syst
389	28	secondary	married/cohabiting	No	4	1	CS	prior to	pmtct	173	9	1	0	0	1	0	0	0	0	1	0	1	1	1	1	1	0	0	1	5	1	0	No	mod, low syst
390	33	secondary	not married/cohabiting	No	3	1	CS	prior to	pmtct	294	12	0	0	0	0	0	0	0	0	0	0	0	0	0	0	0	0	0	0	0	0	0	No	low
391	28	secondary	married/cohabiting	No	3	2	CS	in this p	naive	375	21.8571	1	0	1	1	0	0	0	1	1	1	1	1	1	1	1	1	0	0	8	1	1	Yes	mod, low syst
392	24	secondary	not married/cohabiting	Yes	1	3	CS	in this p	naive		8.14286	0	0	1	0	0	1	1	0	0	0	0	1	0	1	0	0	0	0	3	1	0	No	mod, high syst
393	27	secondary	not married/cohabiting	Yes	1	3	CS	in this p	naive	379	20.5714	0	0	0	0	0	0	0	0	0	0	1	0	0	0	1	0	0	0	1	1	0	No	low
394	25	secondary	married/cohabiting	Yes	2	3	CS	in this p	naive	269	21.8571	1	1	1	1	0	0	1	1	0	0	1	1	1	1	1	1	0	0	8	1	0	No	high
395	20	secondary	not married/cohabiting	Yes	1	2	CS	in this p	naive	314	9.14286	0	1	1	0	0	1	1	0	0	0	1	1	0	1	1	1	0	0	6	1	0	No	mod, high syst
396	19	secondary	not married/cohabiting	No	1	1	CS	in this p	naive	755	12.2857	0	1	0	0	0	0	0	0	0	0	1	0	0	0	0	0	0	0	1	1	0	No	low
397	28	secondary	married/cohabiting	No	2	1	CS	in this p	naive	417	29.1429	1	1	1	0	0	1	1	1	1	0	1	1	0	1	1	1	0	0	9	1	1	Yes	high
398	34	secondary	married/cohabiting	No	2	1	CS	in this p	naive	977	23.4286	0	0	1	1	0	0	1	1	0	0	0	1	1	1	0	1	0	0	5	1	0	No	mod, low syst
399	29	secondary	married/cohabiting	Yes	3	3	CS	in this p	naive	296	19.5714	0	0	0	0	0	0	0	1	0	0	0	1	0	0	0	0	0	0	1	1	0	No	low
400	24	secondary	married/cohabiting	No	2	1	CS	in this p	naive	156	19.8571	0	1	1	1	0	1	0	1	1	0	1	1	1	1	1	1	0	0	8	1	0	No	high
401	20	secondary	not married/cohabiting	No	1	3	CS	in this p	naive	412	11.8571	0	0	1	1	0	1	1	1	0	0	1	1	1	1	1	1	0	0	7	1	0	No	mod, high syst
402	32	secondary	not married/cohabiting	No	3	3	CS	prior to	pmtct	865	23.8571	1	1	0	1	0	0	1	0	0	0	1	0	1	1	0	0	0	0	4	1	1	Yes	mod, low syst
403	25	secondary	not married/cohabiting	No	2	1	CS	prior to	naive	890	23.4286	1	1	0	0	0	1	0	1	1	0	1	1	0	1	1	1	0	0	7	1	0	No	high
404	19	secondary	not married/cohabiting	No	1	3	CS	in this p	naive	331	41.1429	0	0	1	0	0	1	0	0	0	0	0	1	0	1	0	1	0	0	3	1	1	Yes	mod, high syst
405	22	secondary	not married/cohabiting	No	2	2	CS	in this p	naive	324	28	0	1	1	0	0	1	1	1	1	0	1	1	0	1	1	1	0	0	8	1	0	No	high
406	32	secondary	not married/cohabiting	No	3	1	CS	prior to	pmtct	145	10.1429	1	1	0	1	0	1	1	1	1	0	1	1	1	1	1	1	0	0	9	1	0	No	high
407	20	secondary	not married/cohabiting	No	1	1	CS	prior to	ART	175	21.8571	0	1	0	0	0	0	1	1	0	0	1	1	0	1	1	0	0	0	4	1	1	Yes	mod, low syst
408	28	secondary	married/cohabiting	No	3	3	CS	prior to	naive	276	29.5714	0	1	1	0	0	0	1	1	1	0	1	1	0	1	1	1	1	1	9	1	1	Yes	high
409	26	secondary	married/cohabiting	No	2	1	CS	in this p	naive	121	14.4286	1	1	0	0	0	0	1	1	1	0	1	1	0	1	1	0	0	0	6	1	1	Yes	mod, low syst
410	32	secondary	not married/cohabiting	Yes	2	3	CS	prior to	pmtct	242	28.7143	1	0	0	1	0	1	0	1	0	0	1	1	1	1	1	1	0	0	6	1	1	Yes	mod, high syst
411	28	secondary	not married/cohabiting	No	3	2	CS	in this p	naive	51	13	0	0	0	0	1	1	1	0	1	0	1	1	1	1	1	1	0	0	6	1	0	No	mod, high syst
412	24	secondary	not married/cohabiting	Yes	2	3	CS	prior to	pmtct	400	19.4286	1	1	1	0	0	1	1	1	1	0	1	1	0	1	1	1	0	0	9	1	0	No	high
413	31	secondary	not married/cohabiting	Yes	2	3	CS	in this p	naive	469	17	0	0	1	0	0	0	0	0	1	0	1	1	0	1	1	0	0	1	4	1	0	No	mod, low syst
414	23	secondary	married/cohabiting	No	2	1	CS	in this p	naive	889	10.4286	1	0	0	0	0	1	1	0	1	0	1	1	0	1	1	1	0	0	6	1	0	No	mod, high syst
415	28	secondary	not married/cohabiting	No	1	2	CS	in this p	naive	389	15.2857	0	0	1	0	0	1	1	1	1	0	1	1	0	1	1	1	0	0	7	1	0	No	mod, high syst
416	20	secondary	not married/cohabiting	No	1	2	CS	in this p	naive	896	25	0	0	0	0	0	0	0	1	1	0	1	1	0	1	1	1	0	0	4	1	0	No	mod, low syst
417	27	secondary	not married/cohabiting	Yes	3	3	CS	in this p	naive	447	15.1429	1	0	0	0	0	0	1	0	1	0	1	1	0	1	0	0	0	0	3	1	0	No	mod, low syst
418	39	secondary	married/cohabiting	Yes	1	3	CS	in this p	naive	567	18.5714	0	0	1	0	0	1	0	0	1	0	0	1	0	1	0	0	0	0	3	1	1	Yes	low
419	26	primary	married/cohabiting	No	3	1	CS	in this p	naive	343	22.1429	0	0	0	0	0	0	0	1	0	0	1	1	0	1	1	1	0	0	3	1	0	No	low
420	28	secondary	married/cohabiting	No	2	3	CS	prior to	pmtct	38	15.5714	1	1	1	1	0	0	0	1	0	0	1	1	1	1	1	1	0	0	7	1	0	No	mod, low syst
421	35	secondary	married/cohabiting	No	1	1	CS	in this p	naive	968	16.8571	1	1	0	0	0	0	0	0	0	0	1	0	0	0	0	0	0	0	2	1	0	No	low
422	22	secondary	married/cohabiting	Yes	2	3	CS	in this p	naive	223	16	1	0	1	1	0	1	1	1	1	0	1	1	1	1	1	1	0	0	9	1	0	No	high
423	31	secondary	not married/cohabiting	Yes	2	2	CS	prior to	naive	623	5	1	1	1	0	0	1	1	1	1	0	1	1	0	1	1	1	1	0	10	1	0	No	high
424	22	secondary	not married/cohabiting	Yes	1	3	CS	in this p	naive	234	22.8571	1	0	1	0	0	1	1	0	0	0	1	1	0	1	1	1	0	0	6	1	0	No	mod, high syst
425	36	secondary	married/cohabiting	Yes	2	3	CS	prior to	pmtct	176	27.4286	1	0	1	1	0	1	1	1	0	0	1	1	1	1	0	1	0	0	7	1	0	No	mod, high syst
426	34	secondary	married/cohabiting	Yes	3	3	CS	prior to	pmtct	230	17.4286	0	0	0	0	0	0	0	1	0	0	0	1	0	0	0	0	0	0	1	1	0	No	low
427	26	secondary	married/cohabiting	No	2	1	CS	prior to	pmtct	629	15.8571	1	0	0	0	0	0	1	1	1	0	1	1	0	1	1	1	0	0	6	1	0	No	mod, low syst
428	33	secondary	not married/cohabiting	No	2	3	CS	in this p	naive	249	20.1429	1	1	0	0	0	0	1	1	1	0	1	1	0	1	1	0	0	0	6	1	0	No	mod, low syst
429	35	secondary	not married/cohabiting	No	4	2	CS	prior to	ART	140	16.8571	0	1	0	0	0	0	1	1	0	0	1	1	0	1	0	1	0	0	4	1	0	No	mod, low syst
430	22	secondary	not married/cohabiting	No	2	2	CS	in this p	naive	428	19.2857	0	0	1	1	0	1	1	1	1	0	0	1	1	1	0	1	0	0	7	1	1	Yes	mod, high syst
431	33	primary	married/cohabiting	No	2	1	CS	prior to	pmtct	436	27.4286	1	1	1	1	0	1	1	1	1	0	1	1	1	1	1	1	0	0	10	1	1	Yes	high
432	24	secondary	married/cohabiting	Yes	1	3	CS	in this p	naive	500	20.4286	0	0	0	0	0	0	0	1	0	0	1	1	0	0	1	0	0	0	2	1	0	No	low
433	30	secondary	not married/cohabiting	No	3	1	CS	prior to	pmtct	312	17	1	0	1	0	0	0	0	0	0	0	1	1	0	0	0	0	0	0	2	1	0	No	low
434	27	secondary	not married/cohabiting	No	2	3	CS	prior to	naive	279	29.4286	1	1	1	0	0	1	1	1	1	0	1	1	0	1	1	1	0	0	9	1	0	No	high
435	34	secondary	not married/cohabiting	No	2	2	CS	prior to	pmtct	969	17.1429	0	0	0	0	0	0	0	1	0	0	0	1	0	1	0	0	0	1	2	1	0	No	low
436	33	secondary	not married/cohabiting	Yes	2	3	CS	in this p	naive	354	13	0	0	0	0	0	1	0	0	0	0	0	0	0	1	0	0	0	0	1	1	0	No	low
437	28	secondary	married/cohabiting	No	2	1	CS	in this p	naive	871	19	1	0	1	0	0	0	1	1	0	0	1	1	0	1	1	0	0	1	6	1	0	No	mod, low syst
438	25	secondary	not married/cohabiting	No	1	3	CS	in this p	naive	168	24.4286	0	0	0	0	0	0	0	1	0	0	1	1	0	1	1	1	0	0	3	1	0	No	low
439	26	secondary	not married/cohabiting	No	2	2	CS	in this p	naive	668	26.7143	0	0	0	1	0	0	0	0	0	0	1	0	1	0	1	0	0	0	2	1	0	No	low
440	26	secondary	married/cohabiting	No	2	2	CS	prior to	naive	194	18.8571	1	0	0	1	0	1	1	0	0	0	1	0	1	1	0	1	0	0	5	1	0	No	mod, high syst
441	24	secondary	not married/cohabiting	No	2	1	CS	prior to	pmtct	709	10.8571	0	0	0	0	0	0	0	0	0	0	1	0	0	0	1	0	0	0	1	1	0	No	low
442	26	secondary	married/cohabiting	No	2	1	CS	in this p	naive	799	20.5714	0	0	1	0	0	1	0	0	0	0	0	1	0	1	0	0	0	0	2	1	0	No	low
443	27	primary	married/cohabiting	No	4	1	CS	prior to	pmtct	390	14	0	1	1	1	0	0	0	0	0	0	1	1	1	1	1	1	0	0	5	1	0	No	mod, low syst
444	26	secondary	not married/cohabiting	Yes	1	2	CS	in this p	naive	153	7.14286	1	0	1	0	0	0	0	0	1	0	1	1	0	1	0	1	0	0	4	1	0	No	mod, low syst
445	29	secondary	not married/cohabiting	Yes	2	3	CS	in this p	naive	748	7.57143	1	1	1	0	0	0	0	0	1	1	1	1	0	1	1	1	0	0	7	1	0	No	mod, low syst
446	26	secondary	married/cohabiting	No	2	1	CS	in this p	naive	331	9.71429	1	0	0	0	0	0	0	1	0	0	1	1	0	1	1	1	0	0	4	1	0	No	mod, low syst
447	33	secondary	not married/cohabiting	Yes	2	2	CS	prior to	pmtct	620	27.8571	0	1	1	0	0	0	1	1	1	0	1	1	0	1	1	1	0	0	7	1	0	No	mod, low syst
448	30	secondary	married/cohabiting	No	3	2	CS	in this p	naive		22.2857	0	0	0	0	0	0	0	1	0	0	0	1	0	0	0	0	0	0	1	1	0	No	low
449	20	secondary	not married/cohabiting	No	2	1	CS	in this p	naive	686	16.8571	0	0	0	1	0	0	0	1	0	0	0	1	1	1	0	1	0	0	3	1	0	No	low
450	25	secondary	not married/cohabiting	No	3	2	CS	prior to	pmtct	167	26.4286	0	1	1	1	0	0	1	0	1	0	1	1	1	1	1	1	1	0	8	1	0	No	mod, low syst
451	30	secondary	married/cohabiting	Yes	2	2	CS	prior to	pmtct	266	20	0	0	1	0	0	0	0	1	0	0	0	1	0	1	0	1	0	0	3	1	0	No	low
452	30	secondary	married/cohabiting	Yes	3	2	CS	in this p	naive	150	15.1429	0	1	1	1	0	1	1	1	1	0	1	1	1	1	1	0	0	0	8	1	0	No	high
453	31	secondary	not married/cohabiting	Yes	3	3	CS	in this p	naive	589	13.1429	0	0	0	1	0	0	0	0	0	0	1	0	1	0	1	0	0	0	2	1	0	No	low
454	20	secondary	not married/cohabiting	No	1	1	CS	in this p	naive	220	19	0	1	0	0	0	0	1	1	0	0	1	1	0	1	0	1	0	0	4	1	0	No	mod, low syst
455	31	secondary	not married/cohabiting	No	4	2	CS	prior to	pmtct	552	26.7143	0	0	1	1	0	0	0	1	0	0	0	1	1	0	0	0	0	0	3	1	0	No	low
456	37	secondary	not married/cohabiting	No	3	2	CS	prior to	pmtct	165	20.5714	1	0	1	0	0	1	1	1	1	0	1	1	0	1	1	1	0	0	8	1	0	No	high
457	37	secondary	not married/cohabiting	Yes	5	3	CS	prior to	pmtct	502	5.57143	0	0	0	0	0	0	0	0	0	0	0	0	0	0	0	0	0	0	0	0	0	No	low
458	22	secondary	not married/cohabiting	No	2	2	CS	in this p	naive	271	12.1429	0	0	1	0	0	0	0	1	0	0	0	1	0	1	0	1	0	0	3	1	0	No	low
459	37	secondary	married/cohabiting	No	4	1	CS	prior to	pmtct	328	19.2857	1	1	0	0	0	0	0	1	1	0	1	1	0	0	1	0	0	0	5	1	0	No	mod, low syst
460	29	secondary	not married/cohabiting	No	3	1	CS	prior to	ART	211	33.2857	0	1	1	1	0	1	1	1	1	0	1	1	1	1	0	0	1	0	8	1	1	Yes	mod, high syst
461	25	secondary	not married/cohabiting	Yes	2	3	CS	in this p	naive	575	22	0	1	1	1	0	0	1	0	0	0	1	1	1	1	1	0	0	0	5	1	0	No	mod, low syst
462	40	secondary	not married/cohabiting	No	6	1	CS	in this p	naive	272	10.5714	0	0	1	0	0	0	1	1	1	0	1	1	0	1	1	1	0	0	6	1	0	No	mod, low syst
463	28	secondary	married/cohabiting	No	1	2	CS	in this p	naive	149	6.57143	0	0	1	1	0	0	1	1	1	0	0	1	1	1	0	1	0	0	6	1	0	No	mod, low syst
464	32	secondary	married/cohabiting	Yes	3	3	CS	prior to	pmtct	562	23.7143	0	1	0	1	0	0	1	1	0	0	1	1	1	1	1	0	0	0	5	1	1	Yes	mod, low syst
465	25	secondary	not married/cohabiting	No	1	3	CS	in this p	naive	148	21.5714	1	0	0	1	0	1	1	1	0	0	1	1	1	1	1	1	0	1	8	1	1	Yes	high
466	29	primary	married/cohabiting	No	1	1	CS	in this p	naive	507	19	1	0	1	0	0	1	0	1	0	0	1	1	0	1	1	1	0	0	6	1	0	No	mod, high syst
467	33	secondary	married/cohabiting	Yes	2	2	CS	prior to	naive	151	17.2857	0	0	1	0	0	0	1	1	1	0	1	1	0	1	1	1	0	0	6	1	1	Yes	mod, low syst
468	33	secondary	married/cohabiting	No	4	1	CS	in this p	naive	316	19	1	0	1	0	0	0	1	1	0	0	1	1	0	1	1	1	0	0	6	1	1	Yes	mod, low syst
469	29	secondary	married/cohabiting	Yes	3	3	CS	prior to	pmtct	838	34.1429	0	1	0	1	0	0	0	1	0	0	1	1	1	0	1	0	0	0	4	1	0	No	mod, low syst
470	26	secondary	not married/cohabiting	Yes	2	3	CS	in this p	naive	40	8.57143	1	1	1	1	0	1	1	1	1	0	1	1	1	1	1	1	0	0	10	1	1	Yes	high
471	31	secondary	married/cohabiting	No	1	3	CS	prior to	naive	627	23	1	0	0	0	0	0	0	0	0	0	1	0	0	0	0	0	0	0	1	1	0	No	low
472	26	secondary	married/cohabiting	Yes	2	2	CS	in this p	naive	354	12	0	1	0	0	0	0	0	0	0	0	1	0	0	0	1	0	0	0	2	1	1	Yes	low
473	37	secondary	not married/cohabiting	Yes	4	2	CS	in this p	naive	658	16.2857	0	0	1	0	0	1	1	1	0	0	0	1	0	1	0	1	0	0	5	1	1	Yes	mod, high syst
474	33	secondary	not married/cohabiting	No	3	2	CS	in this p	naive	306	4.14286	0	0	0	0	0	0	0	0	0	0	0	0	0	0	0	0	0	0	0	0	0	No	low
475	31	secondary	not married/cohabiting	No	3	3	CS	prior to	naive	108	25.1429	0	0	0	1	0	0	1	0	0	0	1	0	1	1	1	1	0	0	4	1	0	No	mod, low syst
476	36	secondary	not married/cohabiting	No	2	2	CS	in this p	naive	241	18.5714	1	1	0	1	0	0	1	0	1	0	1	1	1	1	0	0	0	0	5	1	1	Yes	mod, low syst
477	21	secondary	not married/cohabiting	No	2	3	CS	prior to	pmtct	380	6	1	1	1	0	0	0	1	0	0	0	1	1	0	1	0	1	0	0	5	1	0	No	mod, low syst
478	30	secondary	married/cohabiting	No	3	1	CS	prior to	naive	263	24.8571	0	1	1	0	0	0	0	0	0	0	1	1	0	0	0	0	0	0	2	1	0	No	low
479	25	secondary	married/cohabiting	Yes	1	2	CS	in this p	naive	420	7.14286	0	0	1	0	0	1	1	1	0	0	0	1	0	1	0	0	0	0	4	1	0	No	mod, high syst
480	33	secondary	married/cohabiting	No	3	2	CS	prior to	pmtct	522	20	0	0	1	0	0	0	0	1	0	0	0	1	0	0	0	0	0	0	2	1	0	No	low
481	26	secondary	married/cohabiting	No	2	1	CS	prior to	naive	999	26.1429	0	1	1	1	0	0	0	1	1	0	1	1	1	0	1	0	0	0	6	1	0	No	mod, low syst
482	33	secondary	married/cohabiting	Yes	2	3	CS	prior to	ART	33	12.7143	0	0	0	1	0	0	0	1	0	0	1	1	1	0	1	0	0	0	3	1	0	No	low
483	32	secondary	not married/cohabiting	No	3	3	CS	prior to	pmtct	548	17.8571	1	0	1	1	0	1	1	1	0	0	1	1	1	1	0	1	0	0	7	1	0	No	mod, high syst
484	27	secondary	married/cohabiting	No	2	2	CS	prior to	pmtct	315	21.5714	1	1	1	0	0	0	1	1	0	0	1	1	0	1	1	1	0	1	8	1	0	No	high
485	33	secondary	married/cohabiting	No	4	2	CS	in this p	naive	397	12	0	0	0	0	0	1	1	1	1	0	1	1	0	1	1	1	0	0	6	1	0	No	mod, high syst
486	25	secondary	not married/cohabiting	No	2	2	CS	prior to	pmtct	399	23.2857	1	0	1	0	0	0	0	1	0	0	1	1	0	1	1	1	0	0	5	1	1	Yes	mod, low syst
487	25	secondary	married/cohabiting	No	2	2	CS	prior to	pmtct	273	25.7143	0	1	1	0	0	1	1	1	1	0	1	1	0	1	1	1	0	0	8	1	0	No	high
488	29	secondary	married/cohabiting	No	3	2	CS	prior to	naive	739	24.1429	1	0	0	0	0	0	1	0	1	0	1	1	0	1	1	0	0	0	4	1	1	Yes	mod, low syst
489	30	secondary	married/cohabiting	No	3	1	CS	prior to	naive	536	19.4286	0	0	1	0	0	0	0	1	0	0	0	1	0	0	0	0	0	0	2	1	0	No	low
490	32	secondary	married/cohabiting	No	3	2	CS	in this p	naive	408	13.1429	0	0	1	0	0	1	0	0	0	0	0	1	0	1	0	1	0	0	3	1	1	Yes	mod, high syst
491	25	secondary	married/cohabiting	No	2	1	CS	in this p	naive	622	19	1	0	0	0	0	1	1	1	1	0	1	1	0	1	1	1	0	0	7	1	0	No	high
492	39	secondary	married/cohabiting	No	4	1	CS	prior to	pmtct	913	5	1	0	1	0	0	1	1	1	1	0	1	1	0	1	1	0	0	0	7	1	0	No	high
493	29	secondary	married/cohabiting	No	5	1	CS	prior to	pmtct	690	18.8571	0	1	1	0	0	0	0	0	0	0	1	1	0	1	1	0	0	1	4	1	1	Yes	mod, low syst
494	27	secondary	not married/cohabiting	No	2	1	CS	in this p	naive	460	25.7143	0	0	1	1	0	0	0	1	1	0	1	1	1	1	1	1	0	0	6	1	0	No	mod, low syst
495	30	secondary	married/cohabiting	No	2	1	CS	prior to	pmtct	192	23.1429	1	0	1	1	0	0	1	1	1	0	1	1	1	1	1	1	0	0	8	1	0	No	high
496	38	secondary	married/cohabiting	No	3	1	CS	prior to	pmtct	83	11.8571	0	0	0	0	0	0	0	0	1	0	0	1	0	0	0	0	0	0	1	1	0	No	low
497	30	secondary	not married/cohabiting	No	2	3	CS	in this p	naive	499	21.7143	0	0	1	1	0	0	0	0	0	0	0	1	1	0	0	0	0	0	2	1	0	No	low
498	38	secondary	married/cohabiting	Yes	4	3	CS	prior to	naive	553	23.1429	0	0	1	0	0	1	1	1	0	0	0	1	0	1	0	0	0	1	5	1	0	No	mod, high syst
499	41	secondary	not married/cohabiting	No	2	2	CS	in this p	naive	91	19.5714	1	1	1	0	0	0	1	0	0	0	1	1	0	1	1	1	0	1	7	1	0	No	mod, low syst
500	25	secondary	not married/cohabiting	Yes	1	2		in this p	naive	174	6.42857	0	0	0	0	0	0	1	0	1	0	1	1	0	1	1	0	0	0	3	1	0	No	mod, low syst
501	27	secondary	not married/cohabiting	No	2	1		prior to	ART	387	2.14286	0	0	0	0	0	0	0	1	0	0	0	1	0	0	0	0	0	0	1	1	0	No	low
502	33	secondary	not married/cohabiting	No	2	1		in this p	naive	116	7.28571	0	0	0	0	0	0	0	1	0	0	0	1	0	0	0	0	0	0	1	1	0	No	low
503	26	secondary	not married/cohabiting	Yes	2	1		in this p	naive	624	2.71429	0	0	0	0	0	0	0	0	0	0	0	0	0	1	0	0	0	1	1	1	0	No	low
504	29	secondary	married/cohabiting	No	3	1		prior to	pmtct	362	2	0	0	1	0	0	0	0	1	0	0	0	1	0	1	0	1	0	0	3	1	0	No	low
505	23	secondary	married/cohabiting	No	2	1		prior to	pmtct	635	2	0	0	0	0	0	0	0	0	0	0	0	0	0	0	0	0	0	0	0	0	0	No	low
506	30	secondary	married/cohabiting	No	1	1		in this p	naive	436	2	0	1	0	0	0	0	1	1	0	0	1	1	0	1	0	1	1	0	5	1	0	No	mod, low syst
507	26	secondary	not married/cohabiting	No	2	1		in this p	naive	246	4.85714	0	1	1	0	0	1	1	0	0	0	1	1	0	1	0	1	0	0	5	1	0	No	mod, high syst
508	38	secondary	married/cohabiting	Yes	2	3		prior to	naive	588	21	0	0	1	0	0	0	1	1	1	0	0	1	0	1	0	1	0	1	6	1	0	No	mod, low syst
509	20	secondary	not married/cohabiting	Yes	2	3		in this p	naive	257	11.2857	1	1	1	1	0	1	1	1	1	0	1	1	1	1	1	0	1	1	11	1	0	No	high
510	30	secondary	married/cohabiting	No	7	1		prior to	pmtct	352	3	1	1	1	0	0	1	1	1	1	0	1	1	0	1	1	1	0	0	9	1	1	Yes	high
511	28	secondary	not married/cohabiting	No	2	1		in this p	naive	107	3.14286	1	0	0	0	0	0	0	1	1	0	1	1	0	0	0	0	0	0	3	1	1	Yes	low
512	31	secondary	married/cohabiting	No	3	1		prior to	pmtct	537	2.28571	1	0	1	0	0	1	0	0	1	0	1	1	0	1	0	1	0	0	5	1	0	No	mod, high syst
513	26	secondary	not married/cohabiting	Yes	2	3		prior to	naive	737	9.28571	0	0	0	0	0	0	0	0	0	0	0	0	0	0	0	0	0	0	0	0	0	No	low
514	22	secondary	not married/cohabiting	Yes	1	2		in this p	naive	236	13.1429	1	1	0	1	0	1	1	0	0	0	1	0	1	1	1	1	0	0	7	1	1	Yes	mod, high syst
515	33	secondary	married/cohabiting	No	2	1		in this p	naive	83	3.71429	0	1	1	0	0	0	1	1	0	0	1	1	0	1	1	1	0	0	6	1	1	Yes	mod, low syst
516	22	secondary	not married/cohabiting	No	1	1		in this p	naive	484	16.4286	1	1	1	0	0	1	1	1	1	0	1	1	0	1	1	1	1	0	10	1	1	Yes	high
517	31	secondary	not married/cohabiting	No	2	2		in this p	naive	361	16	0	0	0	1	0	0	0	1	0	0	0	1	1	0	0	0	0	0	2	1	0	No	low
